# Supplementary material for: Enterotypical Prevotella and three novel bacterial biomarkers in preoperative stool predict the clinical outcome of colorectal cancer
Source: Microbiome. 2022 Nov 28;10:203. doi: 10.1186/s40168-022-01388-8 (PMC9703702; doi:10.1186/s40168-022-01388-8)
Supplement: Supplementary file 2 — Additional file 1: Table S1. Clinical data of patients with primary CRC. [file 40168_2022_1388_MOESM1_ESM.xlsx]

## Sheet: Sheet1
Basic info.									Tumor info.						Prognosis info.				Blood indicators
NO.	Sex	Age	BMI	ASA	Smoking	Alcohol	NeoadjTx	Postoperative_chemotherapy	Stage	T	N	M	Lymphatic invasion	K-ras	PFS	PFS_time	OS	OS_time	CEA	RBC	HB	Hct	MCV	MCH	MCHC	RDW	PCT	MPV	PDW	Eosinophil	Basophil	Calcium	Phosphorus	Glucose	BUN	Uric acid	Cholesterol	Protein_total	Bilirubin_total	Alkaline phosphatase	GOT_AST	GPT_ALT	Creatinine	PT_INR	PT %	PT sec	aPTT	Platelet	WBC
1	M	67	24.54	3	0	0	0	0	2	3	0	0	0	1	0	1030	0	1030	27.5	3.66	10.9	33	90.2	29.8	33	14	0.22	9.5	10.1	219.64	19.38	8.5	2.1	140	18	3.1	234	5.9	0.4	57	19	14	3.04	1.02	97	11.6	31.1	228000	6460
2	M	64	26.93	2	0	0	0	1	3	3	1	0	0	1	0	1100	0	1100	1.9	4.3	12.9	38.2	88.8	30	33.8	12.6	0.25	8.7	8.7	147.84	50.82	8.9	3.4	86	15	4.8	221	7.1	0.9	67	21	23	0.82	0.91	119	10.3	29.4	282000	4620
3	M	52	22.18	2	0	0	0	1	3	3	1	0	0	1	0	1045	0	1045	1.1	4.75	13.6	40.7	85.7	28.6	33.4	12.4	0.27	9.1	9.9	49.42	21.18	9.3	3.4	105	15	6.8	155	7	0.7	53	12	11	1.05	1.06	91	12.1	27	300000	7060
5	F	40	20.05	2	0	2	0	1	3	4	1	0	0	0	0	1109	0	1109	1.6	3.99	8.6	28.7	71.9	21.6	30	18.4	0.46	10.6	12	118.65	28.25	8.9	3.5	91	9	2.8	158	6.4	0.4	38	13	6	0.67	0.93	113	10.6	32.9	432000	5650
6	M	58	23.7	2	2	2	0	1	3	1	1	0	0	0	0	738	0	738	3.1	4.37	14	41.1	94.1	32	34.1	11.6	0.31	9.8	10.7	168.48	28.08	9.6	3.6	88	11	5.8	197	7.1	0.2	88	20	30	0.92	0.91	116	10.4	34	317000	7020
7	F	61	23.99	1	0	0	0	1	3	3	1	0	1	1	0	1135	0	1135	2.1	4.58	13.9	41.2	90	30.3	33.7	12	0.32	9.3	9.7	63.28	71.19	9.5	3.4	99	12	4.3	259	7.3	0.8	71	15	10	0.76	0.92	114	10.5	33.9	349000	7910
8	M	53	18.38	2	2	2	0	0	1	2	0	0	0	0	0	915	0	915	2.1	3.76	10.7	32.8	87.2	28.5	32.6	13.7	0.26	10.8	12.6	0	0	9.5	3.5	220	15	6.5	147	6.5	0.5	103	28	38	0.8	1.03	95	11.8	33.6	244000	6680
9	F	49	24.61	1	0	0	0	2	4	3	1	1	0	1	1	450	1	637	106	4.32	11.8	36.4	84.3	27.3	32.4	12.5	0.45	10.7	12.2	445.2	42.4	9.4	4.3	102	9	4.3	133	6.8	0.3	110	13	6	0.43	1.13	80	13.2	35.1	418000	10600
10	F	70	32.28	2	0	0	0	1	3	4	1	0	0	1	1	621	0	967	1.1	3.9	11.1	35	88.2	28.5	32.3	13.5	0.21	12.8	18.3	122.59	10.66	8.8	4.9	104	11	3.8	136	5.7	0.4	70	17	11	0.64	1.02	93	11.9	30.3	166000	5330
11	M	42	27.68	2	0	0	0	1	2	3	0	0	0	0	0	941	0	941	2.8	5.12	16.3	46.9	91.6	31.8	34.8	11.6	0.26	10.8	13	190.75	38.15	9.8	4.4	109	16	5.5	211	7.4	0.5	82	21	33	0.76	0.92	111	10.7	33.7	238000	7630
12	F	61	21.81	1	0	0	0	1	3	2	1	0	0	1	0	876	0	876	2.6	4.02	12.3	37	94.5	30.6	32.4	12.2	0.18	11.1	12.2	132.6	31.2	1.16	3.6	107	11	2.2	176	6.6	0.7	61	18	10	0.63	1	100	11.7	29.1	164000	7800
13	F	44	21.95	1	0	0	0	1	3	3	1	0	0	1	0	1060	0	1060	1.9	3.72	10.7	33.1	89	28.8	32.3	12.1	0.16	9.2	9.2	122	39.04	8.7	2.9	138	7	3.6	163	6.4	0.4	47	12	11	0.61	1.05	92	12.3	31.6	179000	4880
14	F	76	21.73	1	0	0	0	2	4	4	1	1	0	1	1	354	1	440	5.5	3.51	9.5	29.6	84.3	27.1	32.1	12.8	0.31	10	11.2	49.94	18.16	8.7	3.1	162	11	4.6	119	6.4	0.5	85	13	6	0.72	1.07	86	12.5	30.5	308000	4540
15	M	81	22.74	3	0	0	0	0	4	4	1	1	0	1	0	107	1	111	3.8	4.08	10.7	34.5	84.6	26.2	31	14.7	0.36	10.8	12.8	127.56	21.26	1.17	2	106	15	4.1	130	7.4	0.6	82	14	9	1.22	1.02	97	11.9	28	337000	10630
16	M	60	24.79	1	2	2	0	1	3	2	1	0	1	1	0	1037	0	1037	2.4	4.32	13.5	41	94.9	31.3	32.9	12.4	0.19	11.2	14	224.01	35.37	8.8	4.4	100	18	4.4	200	6.1	0.4	69	18	16	0.79	0.97	105	11.4	31.7	171000	11790
17	M	59	22.51	1	2	2	0	1	2	3	0	0	1	0	0	1032	0	1032	1.2	3.69	11.7	35.4	95.9	31.7	33.1	12.7	0.22	9.6	9.8	103.2	51.6	9.1	3.6	123	13	3.6	199	6.4	0.7	72	16	13	0.85	0.97	100	11.4	29.7	230000	5160
18	M	54	23.9	2	2	2	0	1	3	3	1	0	0	0	0	954	0	954	4.1	4.15	13.4	40	96.4	32.3	33.5	12.5	0.28	10.6	12.2	172.14	63.42	9	4.1	102	21	6.6	206	7.2	0.5	70	122	226	0.8	0.98	99	11.5	33.1	263000	9060
19	M	44	26.41	1	0	2	0	0	1	1	0	0	0		0	1062	0	1062	1.9	4.64	13.6	40.1	86.4	29.3	33.9	11.7	0.24	10.1	11.9	160.6	48.18	8.6	2.3	109	10	3.1	149	6.7	2.3	41	16	11	0.89	0.93	114	10.9	31.2	240000	8030
20	M	76	25.69	2	2	0	0	1	3	3	2	0	1	0	1	278	0	1079	3.4	4.82	14.5	45.3	94	30.2	32.1	13.8	0.17	7.4	16	108	57.6	9.1	3.1	97	13	4.5	139	6.9	0.5	64	21	14	0.89	0.98	103	11.5	30.4	227000	7200
21	M	62	24.28	2	1	2	0	0	1	2	0	0	0	1	0	537	0	537	3	4.24	12.9	38	89.6	30.4	33.9	13.5	0.2	10.1	11.5	105.84	35.28	8.5	2.4	154	12	3.9	159	6.6	1.5	50	13	14	0.76	1.08	85	12.6	32.6	194000	11760
22	M	61	21.79	2	0	0	0	0	1	2	0	0	0	0	0	729	1	732	2.6	4.53	14.1	43.6	96.2	31.1	32.3	13.2	0.33	10.1	11.3	39.44	9.86	9.5	3.9	88	15	4.1	136	7	0.3	57	27	25	0.85	0.95	104	11.1	32.7	330000	4930
23	M	53	30.65	2	0	2	0	1	2	3	0	0	0	0	0	142	0	142	7.7	5.12	15.3	45.1	88.1	29.9	33.9	11.6	0.27	10.1	11.6	107.1	47.6	9	3	96	11	6.8	167	6.9	0.5	42	16	19	0.89	0.92	111	10.7	31	271000	5950
24	F	75	25.3	2	0	0	0	0	1	2	0	0	0	0	0	939	0	939	5.3	4.21	12.5	37.8	89.8	29.7	33.1	12.5	0.24	10.1	10.8	90.93	21.65	8.8	3.6	98	19	5.1	173	7	0.7	69	16	15	1.1	0.97	100	11.4	32.2	242000	4330
25	M	46	25.75	1	2	0	0	1	2	4	0	0	0	0	0	1003	0	1003	1.2	4.43	13.1	39.4	88.9	29.6	33.2	14.3	0.34	8.5	8.1	260.48	29.6	9	3.5	104	20	5.6	168	6.6	0.5	97	17	16	1.1	1.03	92	12	36.1	403000	5920
26	M	53	25.99	2	0	2	0	1	3	3	1	0	0	0	0	1088	0	1088	1.5	5.05	15.6	45.1	89.3	30.9	34.6	12.6	0.35	10	11.4	233.7	77.9	8.8	3	85	10	4.8	176	6.5	0.4	86	16	15	0.94	0.97	105	11.4	30.9	351000	7790
27	F	56	29.96	1	0	0	0	0	1	2	0	0	0	0	0	456	0	456	1.4	3.93	12.1	36.2	92.1	30.8	33.4	11.9	0.28	10.3	11.7	177.8	40.64	9.4	4.1	95	15	4.8	171	7.4	0.4	96	27	29	0.67	0.89	117	10.4	26.7	276000	5080
29	M	68	19.19	2	0	2	0	1	2	3	0	0	0	0	0	947	0	947	4	4.52	14.1	41.1	90.9	31.2	34.3	11.2	0.23	9.1	8.9	132.93	37.98	10.2	3.8	92	8	3.9	180	7.1	0.8	53	21	16	0.69	0.98	99	11.5	27.6	253000	6330
30	M	43	25.04	2	0	0	0	1	4	3	2	1	1	0	0	1039	0	1039	1.2	4.66	9.9	32.9	70.6	21.2	30.1	23.4	0.43	10.2	11.4	511.2	59.64	8.7	4.3	106	11	5.8	141	6.7	0.5	29	12	8	0.98	1.18	77	13.8	31.8	420000	8520
31	M	67	22.38	1	0	2	0	1	2	3	0	0	0	1	0	982	0	982	3.2	3.51	8.9	29.3	83.5	25.4	30.4	16.6	0.55	8.8	8.8	1326.96	93.12	8.7	4.5	111	11	5.3	227	7	0.3	64	14	13	0.67	0.95	110	11.1	30.7	621000	7760
32	F	78	26.59	2	0	2	0	0	1	1	0	0	0	1	0	591	0	591	6	4.31	12.7	40.2	93.3	29.6	31.7	14.5	0.19	9.1	16.8	21.2	21.2	9.2	4.1	99	18	4.3	207	7	0.7	71	20	13	0.55	0.92	116	10.8	29.8	211000	5300
33	M	80	22.39	3	0	0	0	1	2	4	0	0	1	0	0	454	0	454	37.2	3.44	11	38	95.1	32	33.6	12.8	0.17	11.2	13.2	323.28	17.96	1.2	2.3	159	12	2.9	93	5.7	0.5	47	16	27	0.82	1.08	87	12.7	31.2	153000	8980
34	F	46	22.27	1	0	0	1	1	2	3	0	0	0	0	0	881	0	881	1.9	4.76	14.6	45.2	94.8	30.7	32.4	14.1	0.27	7.7	16.2	120	75	9.8	3.6	102	7	4.2	191	7.9	0.6	55	25	28	0.68	0.93	114	10.9	27.5	357000	7500
35	M	53	27.8	1	0	2	0	1	2	3	0	0	0	0	0	981	0	981	3.4	4.42	12.8	38.6	87.3	29	33.2	13	0.27	10.7	12.1	648	63	8.4	3.4	103	8	4.1	178	6.3	0.7	55	24	19	0.89	1.17	75	13.7	28.9	250000	9000
36	M	43	26.58	2	2	2	0	1	3	3	1	0	0	0	0	1065	0	1065	0.4	4.26	12.7	38.8	91.1	29.8	32.7	12.8	0.22	11.4	13.7	109.68	9.14	8.5	3.5	129	20	4.2	137	6.4	0.5	59	14	13	0.72	0.95	104	11.1	30.4	193000	4570
37	F	58	18.42	1	0	0	0	1	2	3	0	0	0	0	0	946	0	946	0.4	3.42	10.9	32.8	95.9	31.9	33.2	12.6	0.19	10.9	12.8	89.54	16.28	8	2	99	13	2	164	5.7	0.9	45	23	18	0.44	0.92	111	10.7	33.1	176000	8140
38	F	55	22.65	2	2	2	0	1	2	3	0	0	0	1	0	275	0	275	7.5	3.61	11	32.9	91.1	30.5	33.4	12.6	0.3	9.7	10.6	360	48	8.6	4.1	147	22	6	188	6.2	0.3	84	30	29	0.76	0.83	141	9.7	32.1	312000	6000
39	F	74	24.39	2	0	0	0	1	3	4	2	0	1	0	0	929	0	929	1.5	3.79	8.6	28.9	76.3	22.7	29.8	17.1	0.43	11.4	14	548.64	99.06	9	4	117	13	4.1	177	7	0.3	92	15	9	0.59	0.97	101	11.3	29.3	383000	7620
40	F	83	26.98	3	0	0	0	0	3	3	1	0	0	0	1	609	1	627	1.9	3.63	9.9	30.9	85.1	27.3	32	16.6	0.06	12.5	19.8	329.46	17.34	8.8	3.2	114	17	6.3	110	5.9	0.4	65	37	15	0.91	0.95	110	11.1	28.1	51000	8670
41	M	56	32.08	2	0	0	1	1	0	0	0	0	0		0	853	0	853	4.2	5.25	15.8	47.6	90.7	30	33.1	13.8	0.23	8.5	17	70.7	60.6	10.3	4.3	165	20	6.7	167	8.1	1.6	136	72	70	1.16	1.24	69	14.6	31.1	269000	10100
42	M	63	21.19	2	0	2	0	0	2	3	0	0	1	1	0	954	0	954	1.2	4.7	13.1	41.1	87.4	27.9	31.9	12.9	0.26	9.9	10.6	158.92	38.36	8.9	3.7	104	24	6.5	167	7.1	0.4	34	21	15	1.07	1	100	11.7	37.2	259000	5480
43	M	72	23.14	2	2	2	0	1	3	3	1	0	0	0	0	920	0	920	3.4	4.06	13	37.4	92.1	32	34.8	12.4	0.28	10.7	13.4	148.72	40.04	8.8	3.5	116	12	5.5	177	6.5	1.1	54	17	16	0.81	0.97	105	11.4	29.8	263000	5720
44	M	64	23.91	2	0	0	0	1	2	4	0	0	1	0	0	948	0	948	1.8	4.16	11.1	34.5	82.9	26.7	32.2	13.9	0.29	9.4	9.8	70.2	21.06	8.6	3.9	90	12	6	187	6.9	0.7	57	14	10	1.02	0.93	108	10.9	28.6	314000	7020
45	F	57	21.27	2	0	0	1	1	3	3	1	0	0	1	0	748	0	748	2.4	4.64	13.3	41.6	89.7	28.6	31.9	13.3	0.22	7.9	16.2	7.2	43.2	9.2	3.5	109	14	3.5	228	7.4	0.5	77	24	17	0.55	1.03	96	12	27	283000	7200
46	M	61	27.38	2	1	2	0	1	2	3	0	0	0	0	0	1009	0	1009	3.9	3.95	11.1	38	85.1	28.1	33	13.2	0.18	10.6	12.2	67.34	19.24	1.18	2.5	103	16	4.2	140	5.9	1.6	39	15	16	0.87	0.93	114	10.9	33.8	170000	9620
47	M	68	21.78	1	0	2	0	0	1	1	0	0	0	0	0	909	0	909	0.9	4.83	14.4	44.6	92.3	29.8	32.3	13.1	0.16	7.4	16.6	79.2	46.2	9.5	4	112	12	6.1	186	7.3	0.5	66	22	27	0.99	0.96	108	11.2	30.6	222000	6600
48	F	66	25.03	2	0	0	0	1	2	3	0	0	0	0	0	1017	0	1017	2.2	4.47	13.3	39.1	87.5	29.8	34	12.2	0.29	10.3	11.7	141.45	18.45	8.9	3.5	140	10	4.3	181	7.6	0.7	65	38	60	0.7	1.04	93	12.2	30.9	282000	6150
49	M	53	23.52	1	0	0	0	0	3	3	1	0	0	0	0	918	0	918	4.1	4.51	13.4	40.1	88.9	29.7	33.4	12.3	0.27	9.7	10.7	263.2	0	9.2	3.2	94	18	5.8	183	6.9	0.5	60	21	17	1.02	1.02	97	11.9	30.2	278000	6580
50	F	40	21.73	2	0	0	2	2	4	3	1	1	1	0	1	73	0	793	13.2	4.46	11.8	37.4	83.9	26.5	31.6	12.9	0.53	10.3	11.4	410.67	31.59	9.4	3.5	75	6	4.4	244	7.1	0.3	85	19	8	0.62	1.03	91	12.1	37.3	519000	10530
51	F	71	22.31	2	0	0	0	2	4	4	2	1	1	0	1	65	1	166	68	4.01	12	37.2	92.7	29.8	32.2	13.2	0.18	7.1	16.9	891	126	9.8	4.4	119	12	4.3	309	7.4	0.7	114	48	16	0.66	0.98	103	11.5	32.5	251000	9000
52	M	64	21.53	2	0	0	0	2	4	3	2	1	1	0	1	162	1	197	11.3	4.25	12.6	36	86.1	29.6	34.4	12.4	0.25	8.8	8.8	0	0	8	3.3	131	8	4.3	128	5.5	0.7	72	15	11	0.72	1.08	88	12.6	42.1	282000	19710
53	M	63	25.21	3	0	2	0	0	1	1	0	0	0		0	1037	0	1037	1.9	4.45	13.6	42	91	30.6	33.6	13.4	0.28	11.9	16.1	133.56	74.2	9.2	4.9	130	13	5.6	146	6.4	0.7	49	19	23	1.12	1.01	99	11.8	24.1	233000	14840
54	M	44	34.63	3	1	0	2	0	1	2	0	0	0	0	1	281	0	1024	1.2	4.86	15.4	44.8	92.2	31.7	34.4	13.4	0.24	9.8	11.5	131.24	38.6	9.4	3.7	155	18	7.4	218	7.2	0.5	95	21	30	1.04	0.89	122	10.4	28.3	248000	7720
55	F	64	32.56	2	0	0	0	1	2	3	0	0	0	0	0	955	0	955	0.6	3.62	11.2	34.5	95.3	30.9	32.5	13.5	0.19	10.7	12.5	108.29	16.66	8	2.2	118	12	3.5	163	6.1	0.7	33	18	10	0.59	0.93	108	10.9	32.5	176000	8330
56	M	55	22.13	3	0	0	0	1	3	4	1	0	1	1	1	527	1	669	3.2	3.65	9.2	29.4	80.5	25.2	31.3	13.9	0.36	9.5	9.7	681	40.86	8.7	3.3	113	15	3.9	85	6.6	0.3	62	13	15	0.96	1.02	97	11.9	30.6	379000	6810
57	F	53	21.69	2	0	0	0	1	3	3	1	0	1	0	0	932	0	932	1.1	3.8	11.2	33.8	88.9	29.5	33.1	14.2	0.33	9.1	8.8	9.14	18.28	8.8	3.4	142	9	3.3	139	6.6	0.7	49	17	26	0.57	1.06	91	12.4	31.1	367000	4570
58	M	54	25.77	2	1	2	0	1	3	3	2	0	0	1	1	485	0	997	1.8	4.49	11.2	36.5	81.2	25	30.8	16.4	0.24	7	16.8	145	52.2	9.3	2.8	113	14	5.3	171	7	0.5	46	13	10	0.81	0.87	130	10.2	29	337000	5800
59	F	60	22.82	1	0	2	0	1	2	3	0	0	1	0	0	943	0	943	1.2	4.29	12.7	38.6	90	29.6	32.9	12	0.27	8.6	8.7	188.4	28.26	9.3	3.6	95	12	3.7	203	7.1	0.5	78	15	13	0.66	1.03	95	12.1	33.1	317000	4710
60	F	76	21.62	2	0	0	0	1	3	3	1	0	1	0	0	950	0	950	8.1	4.34	12	31	85.5	27.6	32.3	13.5	0.34	12.4	16.1	167.16	23.88	9	3.5	116	11	3.9	150	6.3	0.5	93	34	28	0.73	0.93	114	10.9	35.1	272000	7960
61	M	55	20.07	1	2	2	0	1	3	3	1	0	1	0	0	940	0	940	1.9	4.46	13.3	40.7	91.3	29.8	32.7	13.9	0.14	8.6	9.6	31.68	7.92	9.3	2.4	110	20	4.3	196	7.5	0.7	52	35	22	0.9	0.92	116	10.8	32.4	167000	7920
62	M	81	24.21	3	0	0	0	0	2	3	0	0	0	0	0	407	0	407	3.3	3.51	8.6	27.4	78.1	24.5	31.4	16.9	0.24	9.1	8.8	168.24	7.01	8.8	3.7	126	14	5.7	178	6.2	0.2	59	14	16	1.05	0.96	108	11.2	27.8	266000	7010
63	F	44	28.34	1	0	2	0	0	2	3	0	0	0	0	0	970	0	970	0.6	3.6	10.9	32	91.1	30.3	33.2	11.8	0.2	10.9	13.3	147.45	19.66	1.05	2.4	123	9	4	117	4.8	0.4	37	18	12	0.77	0.87	133	10.1	28	185000	9830
64	M	63	27.7	2	0	2	1	1	1	2	0	0	0		0	859	0	859	1.9	5.28	15.7	47.2	89.5	29.7	33.2	12.8	0.18	7.8	17	223.2	93	9.7	3.5	110	14	6.8	217	7.5	0.6	61	28	34	0.95	0.91	121	10.6	34.3	235000	9300
65	M	55	20.82	2	0	2	0	1	2	3	0	0	0	0	0	920	0	920	1	4.47	12.7	39.4	88.1	28.4	32.2	11.9	0.24	11.8	14.6	271.2	67.8	9.2	4	136	16	3.8	203	6.8	0.4	46	22	25	0.89	0.98	99	11.5	30.6	207000	6780
66	M	61	21.65	1	0	2	0	0	2	3	0	0	1	0	0	933	0	933	0.4	4.46	13.5	40.2	90.1	30.3	33.6	11.9	0.25	9.3	9.8	170.45	48.7	8.6	2.8	107	15	4.8	135	6.1	0.4	58	11	8	0.72	0.97	105	11.4	35.3	269000	4870
67	F	64	21.98	2	0	0	0	0	1	1	0	0	0	0	0	758	0	758	0.4	4.11	13.1	37.9	92.2	31.9	34.6	11	0.27	10.2	12	100.1	42.9	9	4.1	88	13	4.9	170	6.8	0.7	59	17	17	0.55	0.85	127	9.9	30.6	266000	7150
68	M	69	22.6	1	0	0	0	0	1	1	0	0	0	0	0	951	0	951	1.6	4.22	12.9	39	92.4	30.6	33.1	13.5	0.23	10.3	11.2	0	16.55	8.8	2.1	104	11	5.6	157	6.7	1.4	67	18	20	0.85	1.07	86	12.5	29.2	221000	16550
69	F	62	23.56	2	0	0	0	2	4	4	2	1	1	1	0	545	0	1062	606	4.6	13.8	38	90.3	29.9	33.1	12.2	0.21	8.2	16.2	120	55	9.1	3.8	83	9	5.7	155	6.8	0.8	33	37	29	0.73	1.18	75	13.9	34.5	261000	5000
70	M	54	25.1	1	0	0	0	1	2	3	0	0	0	0	0	646	0	646	0.4	4.94	15.3	44.1	89.3	31	34.7	12.4	0.3	10.9	13.1	298.4	59.68	8.8	3.1	142	17	6.7	176	6.6	0.7	76	17	19	0.89	0.97	100	11.4	33.2	272000	7460
71	M	58	22.5	1	0	0	0	1	3	3	1	0	0	0	0	982	0	982	0.4	4.93	13.8	42	85.2	28	32.9	12.1	0.19	10	11.9	31.86	31.86	9	3.4	88	14	5.4	226	6.9	0.7	70	37	52	0.86	1.18	74	13.8	32.4	186000	5310
72	F	68	23.95	2	0	0	0	1	2	3	0	0	0	1	0	959	0	959	4.5	4.1	10.2	32.9	80.2	24.9	31	14.6	0.31	10.8	11.9	40.89	27.26	8.2	2.5	132	13	1.7	133	6.5	1.1	102	27	24	0.56	1.01	95	11.8	27.8	285000	13630
73	M	64	24.04	1	0	0	0	2	4	4	1	1	1	1	0	897	0	897	2.2	4.4	12.8	39	88.6	29.1	32.8	13.5	0.2	10.4	11.7	269.28	22.44	9.1	4.2	95	23	5.9	286	7.1	0.6	47	23	24	1.01	0.92	109	10.8	29.8	197000	5610
74	M	60	26.75	2	0	2	0	0	1	2	0	0	0	0	0	715	0	715	1.6	5	15.2	43.8	87.6	30.4	34.7	11.8	0.26	8.8	9.1	93.21	57.36	9	3.2	276	10	3.7	193	7	0.7	72	16	13	0.82	1	96	11.7	30.5	293000	7170
75	F	55	23.12	1	0	0	0	1	3	3	1	0	1	1	0	941	0	941	1.8	4.61	14.1	42	91.1	30.6	33.6	11.9	0.31	11	13	27.4	21.92	9.3	4.1	138	8	4.1	132	6.8	0.7	47	14	20	0.6	1.09	83	12.8	28	282000	5480
76	F	86	25.4	2	0	0	0	0	2	3	0	0	0	0	0	684	0	684	3.7	3.68	11.3	32	92.1	30.7	33.3	13.2	0.16	10	10.2	322.92	26.91	1.22	4.1	105	13	3.8	138	5.8	0.6	71	17	4	0.6	0.94	106	11	31.7	159000	8970
77	M	63	23.85	2	0	2	0	1	2	3	0	0	0	0	0	933	0	933	3.1	4.22	12.9	38.9	92.2	30.6	33.2	12.2	0.26	9.7	10.2	142.38	47.46	9.3	4.3	98	19	4.2	163	7.4	0.6	65	22	15	0.81	0.97	105	11.4	34.1	267000	7910
78	M	64	29.06	1	0	0	0	1	2	3	0	0	1	1	0	962	0	962	0.4	5.07	14.6	42.7	84.2	28.8	34.2	12.3	0.26	11.4	13.5	331.24	81.12	8.9	3.5	98	21	3.8	188	6.8	0.8	65	29	22	0.97	0.95	110	11.1	31.6	233000	6760
79	M	73	23.5	2	0	2	0	2	4	4	1	1	0	1	0	287	1	310	2.1	4.25	11.4	36.5	85.9	26.8	31.2	14.3	0.19	9.5	9.6	122.88	61.44	8.3	4.2	91	15	4.1	170	5.4	0.8	70	19	13	0.86	0.97	100	11.4	28.1	NA	10240
80	M	65	24.46	2	0	0	0	1	3	4	1	0	1	1	0	955	0	955	3.1	4.5	13.9	41.8	93	31	33.3	12.6	0.16	8.3	17.5	43.2	48.6	8.8	3.1	220	11	4.4	131	7.1	0.9	111	22	21	0.66	1.1	84	12.9	31.9	187000	5400
81	M	51	25.01	1	0	0	0	0	1	2	0	0	0	0	0	952	0	952	1	4.3	12.5	37.8	87.9	29.1	33.1	13.3	0.29	11.1	13.2	91.8	36.72	8.4	2	113	11	2.2	160	5.8	0.9	59	23	22	0.83	0.97	105	11.4	29.4	261000	18360
82	M	70	19.9	1	0	0	0	1	3	4	1	0	1	0	1	851	0	901	8.4	3.85	11.4	34.8	90.4	29.6	32.8	13.2	0.21	9.1	9.3	425.04	20.24	8.1	2.4	144	11	2	128	5.7	1	60	13	8	0.68	1.14	79	13.4	29.5	235000	10120
83	F	46	22.41	2	2	0	0	0	2	3	0	0	1	0	0	1041	0	1041	4.2	4.21	12.4	39	89.5	29.5	32.9	12.4	0.27	10.9	12.7	12.75	25.5	1.22	2.4	89	7	2.8	176	6	0.4	52	15	8	0.56	0.98	103	11.5	35.1	244000	12750
84	F	66	26.05	1	0	2	0	1	2	3	0	0	1	0	0	276	0	276	3.5	3.92	11.8	35.4	90.3	30.1	33.3	13.6	0.37	10.6	11.4	137.76	52.48	9.1	4.3	154	21	6	247	7	1.1	79	51	50	0.96	1.07	90	12.5	31.7	348000	6560
85	F	53	21.26	1	0	2	0	1	3	3	2	0	0	1	0	913	0	913	0.8	4.38	13.3	41.1	93.7	30.4	32.5	12.9	0.18	7.1	15.8	54	36	9.9	3.1	98	13	3	210	7.3	1.2	50	14	6	0.61	0.99	102	11.6	30.7	249000	6000
86	F	53	20.65	1	0	0	0	1	2	3	0	0	0	0	0	1003	0	1003	2.1	4.45	13.4	39.2	88.1	30.1	34.2	12.1	0.29	10.1	11.6	37.94	32.52	9.5	3.3	93	10	3.8	165	7.4	0.7	75	17	9	0.81	1.06	91	12.4	28	290000	5420
87	M	66	21.5	2	0	0	0	1	2	3	0	0	1	1	0	946	0	946	1.8	4.51	11	34.6	76.7	24.4	31.8	14.5	0.42	10.7	11.7	170.2	44.4	1.1	3.4	169	10	3.6	175	7	0.4	70	15	9	0.66	0.91	121	10.6	26.7	393000	7400
88	F	44	23.8	1	0	0	0	0	1	2	0	0	0	0	0	757	0	757	1.4	4.21	12.3	36.8	87.4	29.2	33.4	12.8	0.23	10.2	11.3	197.86	91.32	8.5	3.4	74	13	4	240	6.6	0.5	57	16	9	0.73	0.98	103	11.5	25.8	229000	7610
89	F	38	27.67	2	0	0	1	1	3	2	1	0	1	0	1	877	0	943	1.7	4.19	12.8	38.4	91.6	30.5	33.3	13.3	0.2	10.1	11.2	419.25	27.95	9.7	4.5	100	7	5.4	250	7.6	0.8	49	26	32	0.64	1.1	84	12.9	31	201000	5590
90	F	37	25.25	2	0	0	1	1	0	0	0	0	0		0	901	0	901	1.7	4.56	10.9	34.3	75.3	23.8	31.6	28.6	0.2	7.6	17.3	248.5	71	9.8	3.4	95	15	4	203	7.2	0.4	60	16	14	0.73	0.93	113	10.9	31.3	269000	7100
91	M	85	23.28	1	1	2	0	1	3	3	1	0	0	0	0	913	0	913	1.5	3.8	11.4	35.4	93.1	30.1	32.3	13.5	0.2	6.5	16.1	135.7	64.9	9.1	3.9	90	16	3.7	175	6.7	0.3	73	25	22	0.9	0.88	128	10.3	32.3	304000	5900
92	M	57	26.84	1	0	1	0	1	3	3	1	0	1	0	0	835	0	835	4.6	4.17	12.7	39.6	95	30.5	32.1	13.2	0.26	10.6	12.6	97.8	32.6	9.2	3.6	94	16	6.2	121	6.5	0.3	58	18	10	0.96	1.14	78	13.4	32.7	243000	8150
93	M	75	29.11	2	0	2	0	1	3	4	1	0	0	1	1	678	0	971	1.4	4.7	12.9	37.6	80	27.4	34.3	13.9	0.15	8.8	8.5	173.25	31.5	8.4	4.3	99	16	6.3	144	5.5	0.5	70	25	14	1.13	1.02	97	11.9	30.6	168000	15750
94	F	65	23.87	1	0	0	0	0	x	1	3	0	0		0	520	0	520	0.4	4.07	12.9	38.3	94.1	31.7	33.7	12.3	0.23	11.8	15.2	278.11	38.36	9	3.6	119	20	3.2	179	6.5	0.6	40	13	9	0.7	0.92	116	10.8	30.4	192000	9590
95	M	72	24.34	2	0	2	0	0	1	2	0	0	0	0	0	1023	0	1023	2.3	4.28	14.4	42	98.1	33.6	34.3	12.4	0.14	11.1	14.3	178.56	29.76	1.2	2.8	163	9	1.5	133	5.8	0.9	50	16	10	0.65	0.88	128	10.3	31	128000	7440
96	M	57	25.02	2	0	0	0	0	1	1	0	0	0	0	0	414	0	414	1.4	4.8	15.1	42.3	88.1	31.5	35.7	12.8	0.22	10.5	12.2	82.42	31.7	9.1	3.2	92	12	5.9	191	7.1	1	75	17	16	0.83	1	100	11.7	30.7	205000	6340
97	M	71	25.81	2	0	0	2	2	4	3	1	1	1	0	1	800	0	569		3.62	10.4	32.3	89.2	28.7	32.2	17.3	0.36	9.7	10	220.08	39.3	8.5	3.4	101	9	4.3	176	6.4	0.6	61	21	20	0.79	1.08	88	12.7	35.4	375000	7860
98	M	77	25.93	2	1	2	0	1	2	3	0	0	0	0	1	1014	0	1009	2.3	4.12	12.5	37	89.8	30.3	33.7	13.9	0.16	7.5	17.2	380.7	48.6	9.2	3.6	98	17	8	139	6.9	0.6	99	19	13	1.2	0.97	107	11.3	28.4	206000	8100
99	F	51	23.15	1	0	2	0	0	1	2	0	0	0	1	0	752	0	752	0.6	4.03	12.8	36.8	91.3	31.8	34.8	12	0.24	9.6	10.2	60.45	41.85	9.2	4.5	96	12	3.1	212	6.8	0.6	46	22	18	0.55	0.94	111	11	31.6	252000	4650
100	M	41	27.95	1	0	0	0	2	4	3	2	1	1	1	1	271	1	504	8	4.73	13.6	42	88.8	28.9	32.5	13.6	0.3	8.1	16.7	401.5	73	9	3.8	89	9	5.1	234	7.2	0.7	103	17	18	0.91	1.04	93	12.2	33	373000	7300
101	M	65	18.63	2	0	0	0	1	3	3	1	0	0	0	1	252	0	787	2	3.69	10	36	88.6	27.1	30.6	15	0.21	10.4	11.5	66.44	18.12	1.32	1.8	97	9	2.1	192	5.6	0.4	58	28	11	0.59	0.9	123	10.5	30.3	197000	6040
102	F	70	24.03	2	0	0	0	1	3	4	1	0	1	1	1	568	0	991	2.6	4.05	12.6	37.4	92.4	31.2	33.7	14.2	0.19	8.6	17.1	92.8	40.6	10	3.9	129	11	3.6	180	7.4	0.7	28	46	37	1.01	0.96	108	11.2	26.2	214000	5800
103	F	81	24.98	1	0	2	0	0	2	3	0	0	0	1	0	1009	0	1009	12.2	3.57	9.7	31	84.3	27.2	32.2	12.9	0.39	9.8	10.4	166.4	41.6	1.13	3.2	123	12	1.8	208	6.7	0.4	95	33	26	0.45	0.92	116	10.8	29.6	391000	10400
104	M	65	24.79	2	1	2	1	1	1	1	0	0	0	0	0	901	0	901	5.8	4.22	13.8	42.2	100	32.7	32.7	13.4	0.23	8.7	17	263.9	36.4	9.4	3.7	84	10	5.2	146	8	0.7	81	22	17	0.84	1.08	87	12.7	35.7	260000	9100
105	M	68	31.05	1	0	0	0	0	2	4	0	0	1	0	0	982	0	982	0.9	5.28	16.1	46.2	87.5	30.5	34.8	12.8	0.17	9.9	11.1	439.58	70.9	8.7	3.5	102	17	4.9	185	6.8	0.6	66	18	17	0.84	0.97	106	11.3	32.9	177000	7090
106	F	47	22.19	3	0	0	1	2	4	3	0	1	0	0	1	91	1	393	4.6	3.95	11.8	37.3	94.4	29.9	31.6	13.8	0.19	8.6	8.3	461.16	80.52	8.4	3.6	166	12	4.5	202	6.8	0.3	79	22	19	0.7	1	100	11.7	32.7	223000	7320
107	M	58	26.79	2	0	0	0	1	2	3	0	0	0	1	0	982	0	982	3	4.19	9.5	32.3	77.1	22.7	29.4	21.5	0.24	8	8.1	231.14	26.67	9	3.6	99	12	5	112	7	0.4	85	11	7	0.84	1.03	95	12.1	29.4	304000	8890
108	M	54	23.72	2	0	2	1	1	3	2	1	0	0	0	0	886	0	886	0.8	4.95	14.5	45.1	91	29.3	32.2	13.4	0.24	7.5	16.5	11.7	46.8	9.8	3.8	95	18	5.1	301	7.9	0.8	73	19	17	1.09	0.89	125	10.4	27.2	322000	11700
109	M	60	30.33	2	0	0	0	2	4	4	1	1	1	0	1	49	1	58	157.7	4.49	12.3	37.6	83.7	27.4	32.7	13.1	0.4	9.9	10.9	349.18	41.08	8.8	3.7	87	12	3.4	147	6.3	0.7	113	38	37	0.88	1.08	88	12.6	30.7	400000	10270
110	F	57	21.52	2	0	2	0	1	2	3	0	0	0	0	0	787	0	787	0.4	4.44	13.2	40.7	91.7	29.7	32.4	11.5	0.29	9.2	9.3	37.86	31.55	8.6	3.2	97	10	4	231	6.7	0.7	40	16	13	0.65	0.97	106	11.3	30.8	316000	6310
111	M	72	23.08	1	0	0	0	0	1	2	0	0	0		0	895	0	895	3.2	4.91	15.6	49.1	100.1	31.8	31.8	14.3	0.19	7.4	15.9	124.5	83	9.3	3.8	92	13	4.5	174	7.3	0.7	64	39	45	1.05	0.92	116	10.8	27.7	254000	8300
112	M	62	26.67	2	2	2	1	1	1	1	0	0	0	0	0	865	0	865	1.3	4.82	14	42.4	88.1	29.1	33	12.8	0.25	7.1	16.1	63	90	9.2	3.9	100	13	4.6	209	7.2	1	122	16	15	0.83	0.97	107	11.3	29.4	353000	9000
113	M	68	23.42	2	0	0	1	1	2	4	0	0	0	0	1	399	0	838	1.8	4.34	13.2	40.1	92.4	30.4	32.9	12.2	0.21	9.9	10.6	127.38	11.58	9.2	3.4	101	20	5.2	172	7.5	0.6	90	20	11	0.77	0.97	107	11.3	30.6	217000	5790
114	M	71	22.28	1	2	2	0	1	3	3	1	0	0	0	0	897	0	897	2	3.49	9.7	30	86	27.8	32.3	15.4	0.36	9.2	9.5	318	57.24	7.9	3.3	177	16	4.4	134	5.6	0.2	67	12	10	0.71	0.95	110	11.1	28.4	392000	6360
115	M	59	30.05	1	0	2	0	1	2	3	0	0	0	0	0	911	0	911	1.9	4.4	7.9	27.9	63.4	18	28.3	18.9	0.36	9.5	10.5	108.72	30.2	9.5	3.6	99	15	5	145	6.8	0.2	62	13	8	0.82	1.02	97	11.9	29.3	376000	6040
116	M	59	20.8	2	1	2	0	2	4	4	1	1	1	0	1	695	0	946	6670	4.79	14	43.6	91	29.2	32.1	13.4	0.19	8.3	16.7	53	31.8	9.6	3.3	105	11	5	396	7.7	0.7	136	36	27	0.72	0.93	114	10.9	29.8	223000	5300
117	F	45	28.86	1	0	0	0	1	2	3	0	0	0	0	0	962	0	962	1.5	5.04	13.2	42.1	83.6	26.2	31.3	15.6	0.33	7.9	16.3	222	37	9.1	3.8	89	10	11.6	218	7.5	0.6	63	41	31	0.65	1.04	93	12.2	30	415000	7400
118	F	62	31.69	2	0	0	0	1	3	4	1	0	0	0	1	553	0	968	5	4.66	13.1	41.2	88.4	28	31.7	13.9	0.25	7.6	15.9	114.4	52	9.8	3.5	86	9	2.7	166	7.6	0.6	86	14	11	0.51	0.94	112	11	34.2	324000	10400
119	F	68	21.8	2	0	0	0	2	4	4	1	1	0	1	1	821	0	967	385	4.34	13.8	42.6	98.2	31.8	32.4	13.8	0.33	9.7	10.7	163.9	32.78	9.4	4.2	163	5	5.4	233	7.4	0.4	98	25	15	0.64	0.97	106	11.3	34	338000	16390
120	M	82	23.78	3	0	0	0	0	2	3	0	0	0	0	0	591	0	591	2.7	4.79	15.3	48.4	101.1	31.9	31.6	14	0.15	8.9	17.1	201.5	45.5	9.3	3.9	97	23	4.9	187	7	0.8	36	21	18	0.84	0.97	105	11.4	29.3	166000	6500
121	M	59	26.54	2	2	2	0	1	3	3	1	0	0	1	1	436	0	995	14.7	4.28	13.9	41.8	97.7	32.5	33.3	12.6	0.28	12	15.7	242.7	32.36	9.3	3.8	93	9	5.3	148	6.2	0.5	74	17	14	0.85	0.91	119	10.6	28.5	233000	8090
122	M	66	23.1	1	2	0	1	1	3	3	2	0	0	0	1	378	0	848	2.6	4.67	14.5	45.5	97.4	31.1	31.9	13	0.2	9.1	17.3	224	64	9.4	3.2	117	17	5.3	174	7.2	0.8	65	15	11	0.99	0.93	114	10.9	30.1	216000	6400
123	M	62	27.38	2	0	2	0	0	1	1	0	0	0		0	971	0	971	3.2	4.15	12.1	37.1	89.4	29.2	32.6	13.2	0.28	8.5	8.5	117.6	29.4	8.7	3.4	103	13	5.1	201	6.9	0.4	68	24	16	0.94	0.88	125	10.3	29.1	332000	5880
124	M	45	27.43	1	2	2	0	1	3	3	1	0	0	0	0	972	0	972	1.6	4.52	13.9	40.7	90	30.8	34.2	12.4	0.22	12.7	17.5	70.91	30.39	8.6	3.4	107	12	4.5	167	6.2	1.3	45	21	21	0.73	0.91	121	10.6	38.8	171000	10130
125	M	75	23.15	2	0	2	0	2	4	3	1	1	0	0	0	17	0	17	68.6	4.46	13.4	40	89.7	30	33.5	13.1	0.3	10.9	12.7	225.94	69.52	9.3	3.4	102	22	7.3	142	6.7	0.4	64	15	13	1.42	0.91	119	10.6	29.1	275000	8690
126	M	70	28.83	2	0	2	0	0	1	2	0	0	0	1	0	745	0	745	1.9	4.52	14.5	42.2	93.4	32.1	34.4	13.3	0.18	10.3	11.5	603	42.21	9.2	3.5	135	11	4.7	222	7	0.9	44	37	47	0.75	0.98	103	11.5	30.3	177000	6030
127	M	47	25.05	1	0	0	0	1	3	3	1	0	0	0	0	673	0	673	0.9	5.24	15.5	36	87.5	29.5	33.7	12.6	0.22	7.4	16.3	81.6	54.4	1.06	3.5	109	14	6.7	183	7.6	0.2	65	19	14	0.89	0.97	107	11.3	30.9	296000	6800
128	M	64	22.82	2	2	2	0	1	3	3	1	0	1	1	0	946	0	946	2.6	3.7	12.6	35	100	34.1	34.1	12.4	0.23	10.7	11.8	16.25	16.25	1.2	2.8	118	12	3.5	147	5.9	0.5	36	19	31	0.94	0.87	133	10.1	25.2	216000	16250
129	M	67	25.67	2	0	2	0	1	3	2	1	0	0	1	0	990	0	990	0.4	4.64	13.2	40.5	87.3	28.4	32.6	13.2	0.31	9.8	10.9	100.52	78.98	9.3	3.7	97	20	9.7	187	7.3	0.3	83	17	14	0.78	0.9	121	10.5	33.4	313000	7180
130	M	46	26.65	2	2	2	0	1	2	3	0	0	0	0	0	982	0	982	0.4	4.9	15.2	44.8	91.4	31	33.9	12.5	0.33	10.3	12.4	400.92	102.8	9.3	4.1	84	13	5.8	215	6.8	0.4	74	24	39	0.91	0.99	101	11.6	29.1	325000	10280
131	M	71	20.9	1	0	0	0	1	2	3	0	0	0	0	1	827	0	841	1.1	3.9	11.3	35.3	90.5	29	32	12.9	0.17	10.4	11.6	30.78	20.52	8.3	3.1	89	12	4.8	175	6.3	0.8	57	17	11	0.85	1	100	11.7	28.7	166000	5130
132	M	45	24.21	1	0	2	0	1	3	4	2	0	1	1	0	836	0	836	4.7	4.32	11.8	36	83.3	27.3	32.8	12.4	0.31	10.1	10.5	202.16	50.54	9.2	3.5	124	9	5.8	224	6.8	0.5	67	16	15	1.05	0.98	103	11.5	32.9	307000	7220
133	M	59	24.08	2	0	0	0	0	1	2	0	0	0	0	0	630	0	630	2.4	4.29	13.9	41.3	96.3	32.4	33.7	12.2	0.27	9.8	10.2	117.6	33.6	8.7	3.5	111	9	7.7	161	6.1	0.6	51	19	12	0.89	0.99	101	11.6	31	279000	8400
134	M	65	26.32	2	2	2	0	0	1	1	0	0	0		0	950	0	950	1.3	4.5	14.6	41	89.1	32.4	36.4	11.7	0.25	10.2	11	255.64	34.86	1.19	2.5	128	12	4	147	7.1	1	86	21	34	0.8	0.97	107	11.3	27.3	245000	11620
135	F	64	23.09	2	0	0	0	1	2	3	0	0	0	0	0	950	0	950	3.8	3.82	7.6	26.7	69.9	19.9	28.5	21	0.42	8.8	8.7	471.2	53.2	9.1	4.6	93	14	5.1	190	7	0.4	92	17	13	0.86	0.94	112	11	29.4	478000	7600
136	M	58	23.78	2	0	0	0	1	2	3	0	0	0	0	0	940	0	940	0.8	3.93	12.6	38.4	97.7	32.1	32.8	12	0.19	9.9	10.5	46.76	40.08	9.4	3.2	121	10	3.5	190	7.2	0.5	64	18	6	0.65	0.96	108	11.2	28.9	190000	6680
137	M	65	24.14	2	0	2	0	1	3	4	1	0	0	0	0	967	0	967	5.7	4.35	14.1	40	92	32.4	35.3	12.9	0.29	9.7	10.5	172.04	109.48	9.2	4.2	97	20	4.2	196	7.4	0.5	59	19	13	1.03	0.99	101	11.6	29.6	299000	7820
138	M	69	23.2	2	0	0	0	0	1	2	0	0	0	0	0	882	0	882	0.4	4.76	13	39.4	82.8	27.3	33	12.7	0.28	10.2	12	208.84	36.32	9.3	3.4	211	18	4.3	149	6.4	0.4	81	20	13	1.4	0.94	111	11	29	272000	9080
139	F	38	30.22	1	0	0	0	1	3	3	1	0	0	0	0	954	0	954	0.6	3.76	10.7	33.6	89.4	28.5	31.8	13.2	0.41	9	9.1	0	53.28	8.5	4.1	82	14	5.3	200	6.9	0.3	73	17	31	0.8	0.98	103	11.5	32.8	460000	8880
140	M	63	29.4	2	0	0	0	0	1	1	0	0	0	0	0	839	0	839	1.4	4.69	13.8	41.7	88.9	29.4	33.1	12.7	0.16	10.2	11.9	140.4	40.95	8.7	2.6	183	18	7.1	152	6.8	1.2	70	64	86	1.09	0.98	103	11.5	32.6	152000	5850
141	M	78	22.48	2	0	0	0	1	3	3	1	0	1	1	0	939	0	939	2.6	4.38	13.8	40.8	93.2	31.5	33.8	12.7	0.28	10.3	12.3	140	42	9.2	3.1	120	22	5.2	149	6.7	0.7	81	22	15	0.97	1.75	42	20.7	44.3	273000	7000
142	M	62	29.42	2	2	0	0	1	2	3	0	0	1	0	0	848	0	848	3.7	4.51	10.4	34.3	76	23.1	30.4	16.4	0.18	7.7	17.2	143	39	9.3	3.1	193	12	4.5	128	6.7	0.4	84	13	13	1.11	1.09	85	12.8	33.3	233000	6500
143	M	68	22.85	2	0	0	0	1	3	3	2	0	1	0	0	929	0	929	1.1	5	15.6	44.7	89.4	31.2	34.9	12.6	0.25	10.7	12.5	142.37	18.57	9.4	3	87	9	5.4	201	7.7	0.9	55	18	21	0.85	0.94	112	11	33.7	233000	6190
144	M	52	24.41	2	0	0	0	1	3	2	2	0	1	0	0	975	0	975	1.2	4.39	13	38.9	88.6	29.6	33.4	12.8	0.32	8.8	8.4	59.4	49.5	8.6	2.7	122	14	6.6	149	6.5	0.5	70	15	9	0.82	0.99	101	11.6	32.7	363000	4950
145	M	60	18.35	2	2	0	0	2	4	3	0	1	0	0	0	927	0	927	98.6	5.24	15.3	45.7	87.2	29.2	33.5	13.8	0.31	10.4	11.6	389.5	46.74	8.9	3.4	87	7	6.5	151	6.6	0.5	164	29	25	0.65	1.02	97	11.9	31.5	301000	7790
146	F	72	23.25	2	0	0	0	0	1	2	0	0	1	1	0	17	0	17	0.4	3.9	9	30.4	77.9	23.1	29.6	15.5	0.36	10.2	11.6	27.9	22.32	8.8	3.4	107	11	4.3	167	7.2	0.3	53	17	9	0.69	0.91	119	10.6	24.4	357000	5580
147	F	79	21.1	1	0	0	0	0	2	3	0	0	0	0	0	624	0	624	1.9	3.87	11.1	34.6	89.4	28.7	32.1	13.3	0.29	11.2	12.7	57.84	7.23	8.6	2.6	163	9	2.5	148	5.9	0.9	76	17	9	0.46	0.92	115	10.8	29	256000	7230
148	F	78	21.58	2	0	0	0	1	3	2	1	0	0	0	0	887	0	887	0.8	3.92	12.8	36.3	92.6	32.7	35.3	11.8	0.23	10.3	11.9	104.28	28.44	9.3	3.4	124	14	3.1	188	7	1.3	57	22	13	0.82	0.97	104	11.4	29.1	228000	9480
149	F	61	19.77	1	0	2	1	1	3	3	2	0	1	0	0	749	0	749	11.4	3.34	10.1	30	89.8	30.2	33.7	12.6	0.26	8.9	9.3	259.74	39.96	8.5	4.1	111	10	3.3	187	6.9	0.4	55	19	14	0.6	0.87	133	10.1	26.1	297000	6660
150	M	70	20.2	2	0	0	1	1	0	0	0	0	0		0	922	0	922	2.6	4.62	14.3	44.2	95.7	31	32.4	14.7	0.3	9.6	11.1	46.9	20.1	9	2.9	105	11	4.8	121	6.9	0.9	56	31	40	0.77	0.97	104	11.4	29.8	313000	6700
152	F	80	22.53	2	0	0	0	0	2	3	0	0	0	1	0	359	0	359	1	4.37	12.7	39.8	91.2	29	31.8	13.7	0.21	7.9	16.2	50.4	16.8	9	4.1	102	13	4.6	188	6.7	0.6	88	22	17	0.68	0.9	123	10.5	30.9	270000	8400
153	F	60	24.04	3	0	0	0	2	4	3	0	1	1	0	1	367	0	932	6.2	2.81	8.2	25.9	92.2	29.2	31.7	14.4	0.29	9.1	9.1	82.92	27.64	8.7	2	96	13	2.5	181	5.6	0.6	46	13	9	0.62	0.94	111	11	31.2	322000	6910
154	F	61	24.6	2	0	2	1	1	2	3	0	0	0	0	0	628	0	628	2.9	4.43	14.4	44	99.4	32.5	32.7	13	0.23	6.8	16.2	130	58.5	9.8	3.9	114	10	5.4	256	7.2	0.8	74	20	13	0.62	0.91	121	10.6	29.6	341000	6500
155	M	69	21.24	2	2	2	0	1	2	3	0	0	0	0	0	934	0	934	2.3	4.37	14	41.4	94.7	32	33.8	12.7	0.29	9.4	9.5	323.9	23.7	8.9	4.1	127	15	5.5	156	7	0.5	81	17	11	0.96	0.96	108	11.2	27.9	313000	7900
156	M	56	18.98	2	0	0	0	0	1	2	0	0	1	0	0	983	0	983	0.4	4.65	14.2	43	92.5	30.5	33	11.9	0.24	9.4	9.9	272	40.8	8.7	3.4	96	19	5.9	188	7	0.5	107	14	15	1.01	0.98	103	11.5	31.6	254000	6800
157	M	60	25.68	2	0	0	0	0	2	3	0	0	0	0	0	614	0	614	1.6	4.16	12.2	37.6	90.4	29.3	32.4	13.4	0.19	11.1	12.7	148.48	10.24	9.5	4.5	158	64	8	197	7.4	0.2	75	13	15	3.5	0.92	116	10.8	34.5	172000	5120
158	F	45	28.81	2	0	0	0	1	3	4	1	0	1	1	1	575	0	1130	0.7	3.63	10.7	32.8	90.4	29.5	32.6	12.8	0.25	11.8	14.1	48.65	27.8	8.6	3.3	96	12	3.4	144	6.5	0.4	112	15	11	0.54	1.03	96	12	31.2	211000	6950
159	M	63	19.91	2	2	2	0	1	3	3	1	0	1	0	0	1117	0	1117	4.7	4.71	15.5	46.1	97.9	32.9	33.6	13.6	0.16	9.4	11.2	68.8	6.88	8.5	3.4	86	15	9.9	162	7.2	1.2	74	48	22	0.8	0.86	136	10	34.7	171000	6880
160	M	58	27.85	2	0	2	0	1	3	3	1	0	1	0	0	1128	0	1128	1.4	4.1	12.1	36.9	89.9	29.5	32.8	13	0.19	7.1	16.4	112.5	30	8.9	3.2	91	11	5.3	137	7.1	0.6	45	14	12	0.8	1.02	97	11.9	32.7	265000	7500
161	M	65	23.05	2	0	2	0	1	3	3	2	0	0	0	0	1207	0	1207	0.4	4.84	15.3	43.7	90.3	31.6	35	11.7	0.19	8.8	10	99.54	27.65	9	3.6	109	13	4	193	7.3	0.6	74	20	21	0.81	0.88	125	10.3	30.4	217000	5530
162	F	57	25	2	0	0	0	0	1	2	0	0	0	0	0	1094	0	1094	2.2	4.41	13.5	40.9	92.7	30.6	33	13.4	0.28	10.3	11.4	267.53	43.15	9.2	3.7	82	15	5.5	222	6.8	0.5	54	23	24	0.87	0.88	125	10.3	27.8	271000	8630
163	M	64	25.68	2	0	2	0	1	2	3	0	0	0	0	0	239	0	239	1	4.38	12.9	38.6	88.1	29.5	33.4	13.2	0.26	10.1	11.4	432.18	27.44	8.9	3.2	158	12	8.2	170	6.7	0.4	67	13	10	0.9	0.97	106	11.3	29	261000	6860
164	M	65	25.27	2	0	0	0	1	3	1	1	0	0	0	0	1024	0	1024	0.4	4.83	14	41.1	85.1	29	34.1	12.5	0.26	9.2	10.2	48.84	8.14	8.8	2.8	96	17	8.8		7	1.3	64	22	20	1.05	0.96	108	11.2	29.1	278000	8140
165	F	78	24.46	2	0	0	1	1	1	2	0	0	0		0	852	0	852	3.9	3.99	13.3	40	100.4	33.3	33.1	15.6	0.15	7	16.6	171.5	34.3	9.2	3.8	95	23	4.1	191	7.6	1.1	87	19	11	0.83	1	100	11.7	30.8	209000	4900
166	M	76	21.54	3	0	2	1	1	1	2	0	0	0	0	1	714	0	971	4.4	3.61	11.8	35.3	97.8	32.7	33.4	13.6	0.22	9.2	9.8	121.44	10.56	9	2.7	313	14	4	136	6.7	0.9	85	22	19	0.91	1.01	99	11.6	29.2	233000	5280
167	M	60	22.65	1	0	2	0	1	3	4	1	0	1	0	1	843	0	1075	1.9	4.57	14.5	43.7	95.6	31.6	33.1	12.7	0.2	8.9	17.6	126.4	55.3	9.3	3.6	98	19	6.4	261	8.2	0.4	82	22	26	0.96	0.86	136	10	31.7	226000	7900
168	M	70	20.99	2	0	2	0	1	3	3	1	0	0	0	0	1102	0	1102	0.4	3.95	12	36.9	93.4	30.4	32.5	12.9	0.2	9.6	10.6	0	20.07	8.8	3.5	101	13	4.3	189	6.5	0.6	66	21	15	0.84	0.88	125	10.3	26.2	212000	6690
169	M	54	24.11	2	0	0	1	1	1	2	0	0	0		0	899	0	899	28.8	4.18	13.2	38.8	92.8	31.6	34	13.8	0.26	8.9	8.7	651.2	17.76	9.4	4	99	13	6.7	293	7.4	0.7	66	17	16	0.83	0.99	101	11.4	33.3	289000	5920
170	M	53	22.64	2	1	1	0	2	4	4	1	1	1	1	1	603	0	719	8.2	4.55	12.3	38.1	83.7	27	32.3	12.2	0.29	10.7	12.6	220.1	7.1	9.7	4.4	100	18	3.1	126	6.6	0.5	57	14	10	1.19	0.98	103	11.5	25.3	267000	7100
171	M	46	23.37	1	0	2	0	0	1	2	0	0	1	0	1	730	0	1067	0.4	4.28	13.2	38.1	89	30.8	34.6	12.7	0.27	9.1	9.2	278	48.65	9.2	4.3	80	12	6.8		7.2	0.5	38	17	8	0.95	0.91	119	10.6	33.2	293000	6950
172	M	43	20.74	1	0	0	0	1	3	3	1	0	0	0	0	1052	0	1052	0.7	4.48	12.9	39.3	87.7	28.8	32.8	12.5	0.26	10.8	12.3	93.47	21.57	8.9	4.4	126	14	5.3		6.6	0.6	56	15	8	0.82	0.94	111	11	26.9	238000	7190
173	F	74	22.31	1	0	0	0	0	2	3	0	0	0	0	0	1025	0	1025	0.8	4.14	12.6	37.9	91.5	30.4	33.2	12.6	0.25	10.1	10.7	60	60	8.7	3.1	119	17	5.8		6.5	0.5	53	18	12	0.68	0.93	113	10.9	29.4	244000	10000
174	F	57	20.4	1	0	0	0	0	1	2	0	0	0	1	0	1087	0	1087	1.9	4.66	14.5	44.8	96.1	31.1	32.4	12.7	0.27	10.6	12.7	60.88	30.44	9.7	4.2	101	11	3.9		7.4	0.6	77	21	13	0.79	0.92	115	10.8	31.9	259000	7610
176	M	63	25.16	2	0	2	0	2	4	2	2	1	1	0	1	625	0	1130	3	4.49	13.5	41.1	91.5	30.1	32.8	12.6	0.24	11	13.1	419.49	49.77	8.9	3.3	143	13	4.6	210	6.9	0.5	71	23	23	0.84	1	100	11.7	29.7	218000	7110
177	F	77	27.68	2	0	2	0	0	3	4	1	0	1	0	1	141	0	161	0.4	4.08	10.9	34.4	84.3	26.7	31.7	13	0.19	11.6	13.9	199.65	30.25	9.2	4.1	96	20	4.7		7	0.3	102	17	14	0.79	0.91	119	10.6	33	164000	6050
178	M	76	19.34	1	0	0	0	1	3	3	1	0	0	0	1	198	0	946	13.4	4.07	12.8	39.9	98	31.4	32.1	13.7	0.18	8.9	17	193.2	75.6	9.5	3.2	90	12	5.8		6.8	0.4	53	13	7	0.93	0.94	111	11	30.1	202000	8400
179	F	57	22.95	1	0	0	0	2	4	3	0	1	0	1	0	981	0	981	3.7	4.04	11.8	34.9	86.4	29.2	33.8	13.2	0.25	9.6	10.9	110.22	30.06	9.5	3.1	93	13	4	147	7.1	1.2	116	33	36	0.57	0.96	108	11.2	31.4	262000	5010
181	M	28	24.31	1	2	2	0	1	3	3	2	0	0	0	0	1044	0	1044	3.9	4.43	11.5	36.7	82.8	26	31.3	13.2	0.31	10.5	11.7	108.78	31.08	9.1	3.7	105	13	6.6		6.8	0.3	77	13	9	1.08	0.93	113	10.9	28.4	299000	5180
182	M	68	20.2	2	0	0	0	1	2	3	0	0	0	1	1	372	0	738	3.8	3.68	8.3	28.3	76.9	22.6	29.3	16.7	0.39	8.6	8.4	48.9	9.78	8.5	2.9	243	14	2.8	130	6.6	0.4	103	18	24	0.72	1.08	89	12.6	29.1	454000	9780
183	M	34	27.17	1	2	0	0	0	2	3	0	0	0	0	0	617	0	617	1.4	4.91	14.9	45.3	92.1	30.2	32.8	12.1	0.26	8.2	16.6	137.7	64.8	9.8	3.7	94	14	5.5	235	7.4	0.6	100	15	27	1.03	0.92	116	10.8	33.8	320000	8100
184	F	46	22.76	1	0	2	0	0	1	2	0	0	0	1	0	1081	0	1081	0.4	4.5	13.2	40.2	89.3	29.3	32.8	14.2	0.32	10.4	11.3	119.8	11.98	8.9	3.6	105	10	4.4		7.3	0.5	68	14	13	0.66	0.95	110	11.1	25	307000	5990
185	M	64	27.73	2	0	2	0	1	2	3	0	0	1	0	0	1086	0	1086	2.7	4.02	12.2	36.1	89.8	30.3	33.8	11.6	0.27	11.6	14.4	192.44	22.64	9.1	3	167	12	3.7	247	7.1	0.4	59	18	13	0.82	1	100	11.7	30.5	230000	5660
186	M	74	21.81	2	0	2	0	1	2	3	0	0	1	0	0	1011	0	1011	1.2	4.42	13.6	40.8	92.3	30.8	33.3	12.9	0.17	10.1	11.5	127.92	49.2	8.9	3.6	92	12	5.4	135	6.7	0.7	70	24	15	0.96	0.95	109	11.1	29.8	173000	4920
187	F	42	21.05	2	0	0	0	2	4	3	1	1	0	0	1	663	0	1107	30.2	4.13	12.3	36.6	88.6	29.8	33.6	13.1	0.34	10	11.4	187.24	60.4	9.4	3.1	93	7	4		6.7	0.4	57	22	22	0.55	1.06	91	12.4	29.4	341000	6040
188	M	66	19.38	2	1	1	0	0	1	2	0	0	0	0	0	229	0	229	3.4	3.47	10.8	32.5	93.7	31.1	33.2	15.9	0.35	9.3	9	131.6	131.6	8.6	3.3	119	21	5		6.4	0.5	231	51	100	0.96	1.16	79	13.6	30.1	374000	13160
189	M	70	22.32	1	0	2	0	1	2	3	0	0	1	1	0	582	0	582	2.3	4.09	11.7	35.4	86.6	28.6	33.1	13.5	0.25	9.4	10.3	393.86	8.38	8.3	3.2	199	13	2.9	146	5.6	0.7	43	16	20	0.8	0.9	120	10.5	32	260000	8380
190	M	68	22.51	1	0	0	0	2	4	4	1	1	1	1	1	393	0	883	2350	4.67	12.3	38.3	82	26.3	32.1	14.4	0.4	9.8	11.2	140.14	53.9	9.2	4	84	10	7	236	7.3	0.4	88	37	19	0.92	1.13	82	13.2	28	410000	10780
191	F	65	26.22	2	0	0	0	1	3	3	2	0	1	0	1	723	0	927	0.7	4.46	13.2	40.8	91.6	29.7	32.4	14.5	0.24	7.6	16.7	144	57.6	9.7	3.5	98	12	3.5	180	7.4	0.4	61	19	27	0.64	0.87	130	10.2	27.4	315000	9600
192	M	57	21.87	2	0	0	2	2	4	4	1	1	0	0	1	163	0	280	1098	4.76	14.2	43.6	91.7	29.9	32.6	15.8	0.18	7.2	16.3	494.1	81	9.1	3.3	98	7	4.5	252	7.4	1	138	59	105	0.8	0.92	118	10.7	25.1	251000	8100
193	M	62	26.77	3	0	0	0	1	3	3	1	0	0	1	0	1024	0	1024	0.4	4.41	10.8	35.4	80.3	24.5	30.5	15.4	0.31	10.2	11.2	189.66	32.7	9	3.2	86	19	4.9	184	6.7	0.6	54	16	13	1.14	0.92	117	10.7	28.1	308000	6540
194	F	74	26.99	2	0	0	0	0	2	3	0	0	0	1	0	940	0	940	0.4	4.13	8.7	28.6	69.2	21.1	30.4	26	0.21	8.6		138.46	30.1	9.2	3.5	106	14	3.8		7.1	0.5	71	32	20	0.66	0.91	119	10.6	27.8	339000	6020
195	M	70	21.87	3	0	0	1	0	0	0	0	0	0		0	139	0	139	2.2	3.75	11.8	37.8	100.8	31.5	31.2	16.1	0.2	8.9	17.4	84	39.2	9.4	3.2	114	13	3.8	142	7.5	0.7	81	19	15	0.8	1.06	90	12.4	32.1	229000	5600
196	M	50	22.68	1	1	2	1	1	1	2	0	0	0	0	0	994	0	994	17.5	4.5	13.9	41.3	91.8	30.9	33.7	13.1	0.19	8.9	9	357	51	9.2	3	183	10	4.9	223	7.3	0.6	66	45	45	0.71	0.84	137	9.6	25.9	212000	5100
197	M	56	22.19	2	2	0	0	2	4	3	1	1	0	1	1	918	0	1081	60.3	4.91	15.5	45.2	92.1	31.6	34.3	12.6	0.34	10.5	12.3	763.53	41.05	9.6	3.4	111	8	5.3	172	6.9	0.7	74	19	16	0.89	0.92	118	10.7	30.2	321000	8210
198	M	58	24.34	1	0	2	0	1	3	2	1	0	1	0	0	927	0	927	0.4	4.42	13.5	39.6	89.6	30.5	34.1	12	0.26	10.1	11.5	161.19	17.91	8.6	3.4	141	15	3.9		6.9	0.5	62	25	29	0.76	0.95	109	11.1	27.3	252000	5970
199	M	85	26.92	2	0	2	0	0	2	3	0	0	1	1	0	185	0	185	13.5	4.17	13.1	37.8	90.6	31.4	34.7	12.6	0.21	10.2	12.1	69.1	27.64	8.9	2.4	132	15	6.8		6.5	0.8	58	16	14	0.92	1.08	88	12.6	32.2	202000	6910
200	M	72	23.6	1	0	0	0	1	3	4	1	0	1	0	0	926	0	926	15.2	3.86	9.1	29.9	77.5	23.6	30.4	15.9	0.19	10.9	13.5	28.2	42.3	9.1	3.6	190	20	7.3	155	6.8	0.4	65	20	17	0.9	1.04	93	12.2	28.5	179000	4700
201	M	64	21.8	1	2	2	0	2	4	4	2	1	1	1	1	223	0	1085	44.8	5.12	16.3	49	95.7	31.8	33.3	13.1	0.35	9.7	10.7	204.33	38.92	10	4.9	107	19	5.8		7.4	1.1	86	23	67	0.9	0.91	119	10.6	31.4	359000	9730
202	F	61	28.97	1	0	0	1	1	1	2	0	0	0		0	168	0	168	0.4	4.15	12.4	39.4	94.9	29.9	31.5	15.1	0.23	9.9	10.3	32.64	8.16	8.5	2.9	109	16	2.6	261	7.1	0.8	58	23	17	0.67	0.99	101	11.4	29.2	235000	4080
203	M	41	21	1	0	2	0	0	1	2	0	0	0	0	0	736	0	736	1	5.12	15.3	46	89.9	29.9	33.2	13.1	0.18	8.4	16.6	84	35	9.8	3.2	102	16	4.7	243	7.5	0.6	52	17	17	0.85	0.92	118	10.7	27	219000	7000
204	M	54	22.97	1	1	0	1	1	2	3	0	0	0	0	0	885	0	885	2.6	4.3	13.1	38.5	89.5	30.5	34	14.2	0.23	11.1	12.7	131.32	9.38	8.7	3.4	80	11	4.1	196	6.4	0.5	73	18	19	0.71	0.91	116	10.5	29.8	204000	4690
205	F	59	23.74	1	0	0	0	1	2	3	0	0	1	1	0	933	0	933	1.7	4.34	13.1	38.3	88.2	30.2	34.2	12.6	0.24	11.8	15.2	210.96	29.3	9	3.4	81	15	5.8		7.2	0.4	80	19	15	0.79	0.95	110	11.1	29.6	201000	5860
206	M	67	24.3	1	1	2	0	0	1	1	0	0	0	0	0	666	0	666	1	4.85	15.4	46.5	95.7	31.7	33.1	12.3	0.18	8.9	17.2	108.8	25.6	8.7	3.5	95	12	6.4	192	7.3	0.6	77	20	19	0.95	0.97	107	11.3	29.5	203000	6400
207	M	71	29.34	3	0	0	0	0	1	1	0	0	0		0	723	0	723	0.4	5.33	15.8	48.3	90.6	29.6	32.7	11.7	0.23	11.3	14.3	140.04	31.12	9.5	3.5	140	20	6.7	158	7.2	0.5	65	28	52	0.88	0.97	106	11.3	30.8	199000	7780
208	F	69	24.06	2	0	0	0	1	2	4	0	0	0	1	0	1010	0	1010	9.6	5.07	14.8	46.2	91.3	29.3	32.1	12.6	0.21	8.6	16.7	226.3	36.5	8.7	4.3	99	13	6.4	222	6.2	0.6	66	25	26	0.73	1.01	99	11.5	27.9	244000	7300
209	M	48	20.05	2	2	2	0	1	2	3	0	0	0	1	0	1058	0	1058	3.1	5.4	15.9	46.8	86.7	29.4	34	12.4	0.16	11.8	15.5	188.21	58.41	9.6	2.4	252	17	4		7.4	0.6	107	23	23	1.09	0.92	115	10.8	25.6	135000	6490
210	M	74	24.3	2	0	0	0	0	1	2	0	0	0	0	1	450	0	1073	2	4.13	12.5	39.1	94.7	30.3	32	12.8	0.33	10.9	12.5	231.62	31.3	8.9	2.5	122	30	5.5		6.9	0.4	89	24	36	0.92	0.88	125	10.3	30.4	303000	6260
211	F	69	22.77	1	0	2	0	0	1	1	0	0	0	0	0	1020	0	1020	0.4	4.18	12.9	38.3	91.6	30.9	33.7	11.9	0.22	10.8	12.3	110.17	28.74	9.3	3.6	85	15	3	150	7.1	0.6	66	18	11	0.68	0.98	103	11.5	27.7	205000	4790
212	F	45	20.55	1	0	2	0	1	3	4	1	0	0	1	0	137	0	137	2.7	3	7.5	25.2	84	25	29.8	15.5	0.26	11.3	13	38.16	8.48	8.5	1.9	133	15	2.2		6.6	0.3	47	16	10	0.71	1.09	86	12.8	32	231000	4240
213	M	55	26.06	1	0	2	0	1	3	3	2	0	1	0	0	189	0	189	6.5	5.05	16	49	97.1	31.7	32.7	13.8	0.16	8.8	17.5	69.3	25.2	9.1	3.7	116	15	4.7	189	7.3	0.5	64	38	28	0.9	0.92	118	10.7	33.4	180000	6300
214	M	61	22.01	2	0	0	1	1	3	2	1	0	0		0	23	0	23	2.1	3.97	13.5	38.3	96.5	34	35.2	14.3	0.19	8.5	8.3	45.2	31.64	8.9	3	115	16	5.3	189	6.6	1.1	64	30	27	0.84	0.99	101	11.4	31.6	223000	4520
215	M	56	30.27	1	0	2	0	0	1	2	0	0	0	0	0	911	0	911	1.6	4.96	15.4	45.2	91.1	31	34.1	12.2	0.26	10.4	11.7	11.94	29.85	9.2	3.2	130	13	5.5	189	6.8	0.5	66	34	25	0.9	0.87	130	10.1	28.1	249000	5970
216	F	60	26.26	2	0	0	0	0	1	1	0	0	0	1	0	913	0	913	2.2	4.58	13.3	41.5	90.6	29.2	32.2	13.9	0.24	8.1	17.1	199.8	14.8	9	3.5	103	9	3.3	233	7.4	0.5	42	16	21	0.74	0.95	110	11.1	29.6	294000	7400
217	M	68	24.29	1	0	2	0	1	3	3	1	0	0	0	0	995	0	995	1.4	4.05	13.6	40.1	99	33.6	33.9	12.5	0.26	10.4	12.2	131.4	45.99	9	3	111	19	5.2	150	6.3	0.4	98	16	22	0.76	0.93	113	10.9	31.1	249000	6570
218	F	36	23.14	1	0	0	0	0	1	2	0	0	0	0	0	941	0	941	1.9	5.07	14.8	46.2	91.3	29.3	32.1	12.6	0.16	8.9	9.3	160.6	36.5	8.7	4.3	92	13	6.4	165	6.2	0.6	66	25	26	0.73	1.01	99	11.5	27.9	244000	7300
219	M	64	28.26	2	0	2	0	1	3	3	1	0	0	0	0	954	0	954	2.6	4.67	14.5	44.5	95.3	31	32.6	13.2	0.22	11.8	14.7	197.1	45.99	9.3	3.6	100	21	5.5	182	7	0.5	77	17	11	0.92	0.89	122	10.2	29.4	188000	6570
220	M	60	24.77	2	0	0	1	1	3	3	1	0	0	0	0	953	0	953		4.01	13.1	37.4	93.3	32.7	35	14	0.11	10.3	10.5	169.74	18.45	9	4	101	16	6.4		7.3	0.8	83	41	54	1.09	1.1	85	12.7	29.1	108000	3690
221	M	74	21.35	2	0	0	2	2	4	4	1	1	0		1	73	0	101	3.5	3.16	9	28.6	90.5	28.5	31.5	20	0.13	9.3	9.4	NA	NA	8.4	3.3	120	13	4.5	225	6.9	0.4	76	22	15	0.94	0.99	101	11.4	26.9	144000	4010
222	F	59	21.67	1	0	0	0	1	3	2	1	0	0	1	0	976	0	976	1	4.21	13.1	40.5	96.2	31.1	32.3	12.7	0.21	7.9	16.7	107.1	30.6	9.8	3.8	94	12	4.4	210	7.8	0.6	63	23	12	0.86	0.9	120	10.3	28	270000	5100
223	M	80	23.01	2	0	2	0	0	3	3	1	0	0	0	0	891	0	891	1.1	3.91	12.4	37.1	94.9	31.7	33.4	14.5	0.21	10.5	12.1	189.42	18.48	8.7	3.1	124	26	5.3		6.8	0.4	44	24	14	0.76	1	100	11.5	35.1	200000	4620
224	M	71	27.2	2	0	0	0	1	2	3	0	0	0	0	0	962	0	962	0.4	4.26	13.6	40.3	94.6	31.9	33.7	13.2	0.24	10.6	12.5	502.52	51.73	9.1	3.3	100	23	5.5	289	7.1	0.7	67	31	43	0.92	0.97	106	11.1	31.4	227000	7390
225	M	80	26.97	2	0	0	1	1	3	3	1	0	0	1	1	515	0	830	14.2	4.52	14.4	41.5	91.8	31.9	34.7	15.8	0.15	9.3	10	201.96	17.82	8.9	3.6	120	14	5.2	147	6.9	0.9	58	33	34	1.31	0.87	130	10.1	28.1	159000	5940
226	M	78	29.2	2	0	0	0	0	2	3	0	0	0	0	0	919	0	919	4.1	5	15.6	46.3	92.6	31.2	33.7	12.7	0.17	9.3	9.9	142.88	37.6	9.2	3.5	137	20	7.1	201	7	1	51	19	14	0.96	1.04	93	12	28.9	184000	7520
227	F	80	23.81	3	0	0	0	0	1	1	0	0	0	0	0	829	0	829	2	4.14	13	39.1	94.4	31.4	33.2	12.9	0.27	10.3	11.2	130.4	32.6	8.7	4.2	151	18	3.5		6.3	0.5	94	28	23	0.65	0.95	109	10.9	33.1	260000	6520
228	F	42	16.92	3	0	0	0	2	4	4	2	1	1	0	1	136	0	196	17.7	4.17	12.2	36.9	88.5	29.3	33.1	12.7	0.36	10.9	12.5	189.72	18.36	9.2	3.2	99	8	4.5		7.1	0.8	65	23	26	0.74	1.09	87	12.6	29.5	327000	6120
229	M	69	27.17	1	0	0	0	2	4	3	1	1	0	0	1	259	0	997	2.1	4.58	13.2	40.3	88	28.8	32.8	13.2	0.29	10.3	11.9	427.8	41.4	8.8	3.7	178	30	8.5	212	6.3	0.5	75	18	22	1.39	1.03	94	11.9	28.6	282000	6900
230	M	64	24.66	3	0	0	0	1	3	3	1	0	0		0	932	0	932	9.9	4.57	14.3	41.4	90.6	31.3	34.5	11.6	0.25	9.9	12	408.32	38.28	8.7	2.7	94	12	6.3		6.4	0.5	56	18	20	1.1	0.98	103	11.3	30.7	247000	6380
231	F	67	18.79	3	0	0	0	1	2	3	0	0	0	1	0	962	0	962	1.7	3.9	11.8	35.2	90.3	30.3	33.5	12.8	0.23	9.1	9.1	24.56	24.56	9	3.6	83	11	3.2	247	6.5	0.6	63	18	10	0.52	0.96	108	11	30.5	257000	6140
232	M	53		2	0	0	3	1	4	3	1	1	0		0	818	0	818	8.7	3.01	8.9	28.2	93.7	29.6	31.6	15.6	0.16	8.9	9.3	99.84	11.52	8.2	3.3	189	10	3.3	135	5.9	0.5	88	20	13	0.7	0.89	121	10.2	27.1	177000	3840
233	M	50	26.06	2	0	2	0	1	3	3	1	0	0	0	0	940	0	940	1.1	4.93	14.3	42.2	85.6	29	33.9	12	0.26	10.3	12.6	307.5	79.95	9.4	3.7	104	12	6.9	188	7.2	0.5	50	21	37	0.74	0.99	101	11.4	30.5	252000	6150
234	F	67	29.35	2	0	0	0	1	2	3	0	0	0	1	0	835	0	835	26.1	4.01	11.9	35.7	89	29.7	33.3	13.1	0.18	9.6	10	139.5	18	8.9	3.8	122	16	5.9		6.4	0.4	38	21	22	0.61	0.94	111	10.8	26.4	189000	4500
235	F	59	26.06	1	0	0	2	2	4	4	1	1	1	0	1	715	0	972		3.69	8.7	30.4	82.4	23.6	28.6	17.2	0.36	9.7	10.4	126.6	12.66	9.3	3.8	308	11	2.8	129	6.7	0.5	156	13	14	0.67	1.03	96	11.8	28.9	375000	6330
236	M	62	24.73	2	0	0	0	0	1	2	0	0	1	1	0	780	0	780	0.4	4.25	13.5	41.4	97.4	31.8	32.6	12.1	0.15	11.1	13.1	178.93	18.51	8.7	2.6	108	16	5.9	185	6.6	0.5	50	36	37	0.76	0.97	104	11.2	26.9	139000	6170
237	M	78	28.1	1	0	0	0	1	2	3	0	0	0	0	0	925	0	925	1.3	3.85	10	34.1	88.6	26	29.3	22.5	0.38	9.4	9.6	272.16	52.92	8.5	3.3	87	18	4.8		6	0.3	85	16	13	1.21	0.92	115	10.6	28.3	401000	7560
238	F	52	20.16	1	0	0	2	2	4	3	2	1	1	1	1	456	0	556		3.84	12.9	37.8	98.4	33.6	34.1	13.7	0.22	9.7	10.9	97.66	30.84	9.1	4.5	86	9	4	174	6.8	0.7	73	14	9	0.7	0.97	106	11.1	28.1	227000	5140
239	M	68	26.45	1	0	2	0	2	4	4	1	1	1	0	1	841	0	966	9	4.85	12.9	39.3	81	26.6	32.8	14.5	0.29	10.3	12.8	396.44	116.6	9.6	3.3	100	16	5.7	184	7.6	0.4	106	17	14	1	0.96	108	11	27.9	286000	11660
240	F	69	20.48	2	0	0	2	2	4	3	2	1	1	0	1	49	0	854	1.9	3.89	12	36.1	92.8	30.8	33.2	13.3	0.31	8.7	8.3	861.12	66.24	8.8	2.5	88	8	2.5	214	6.7	0.5	97	43	34	0.55	0.96	107	11	25.7	356000	8280
241	F	46	20.23	1	2	2	0	1	2	3	0	0	1	0	0	478	0	478	3.5	4.18	12.5	38.1	91.1	29.9	32.8	12.2	0.22	9.4	10	101.76	50.88	8.6	3.4	96	13	5.2		6.8	0.4	60	20	13	0.66	0.96	108	11	29.3	230000	6360
242	F	51	21.21	1	0	0	0	0	1	1	0	0	0	1	0	730	0	730	1	4.19	12.2	37.4	89.3	29.1	32.6	13.1	0.33	9.3	9.7	127.47	18.21	9	3.3	196	10	3.2		6.7	0.5	56	13	10	0.73	1.06	91	12.2	32.2	353000	6070
243	F	65	22.83	1	0	0	0	1	2	3	0	0	0	0	0	800	0	800	1.3	4.51	13.3	41	90.9	29.5	32.4	13.1	0.3	11.9	14.8	227.37	40.81	8.8	3.6	74	12	3.8	202	7.1	0.2	60	32	9	0.57	0.91	116	10.5	21.7	253000	5830
244	M	70	28.45	1	2	2	0	1	3	3	1	0	0	0	0	918	0	918	3.1	3.78	12	36.6	96.8	31.7	32.8	13.4	0.16	10	10.5	401.58	17.46	8.6	3.4	91	24	8.1		7	0.5	80	36	25	0.99	0.98	103	11.3	30.1	165000	8730
245	F	58	18.02	1	0	0	0	1	3	4	1	0	1	1	0	919	0	919	3.7	4.85	9.3	33.8	69.7	19.2	27.5	26	0.4	10.5	12.5	293.6	44.04	9.2	4.1	100	20	4.4		7.1	0.3	80	15	9	0.88	1	100	11.5	29.6	377000	7340
246	F	82	20.3	2	0	0	0	0	4	4	2	1	1	1	0	50	0	50	4.5	3.6	11.6	35.1	97.5	32.2	33	12.1	0.3	10.6	12.3	128.6	19.29	8.4	3.8	92	26	6.6	155	6.1	0.6	60	24	8	1.19	1.05	92	12.1	31.1	279000	6430
247	M	44	27.62	2	0	2	1	1	0	0	0	0	0		0	939	0	939	2.2	4.77	13.3	40.1	84.1	27.9	33.2	14.8	0.23	9.6	10.1	149.6	59.84	9.3	4.6	101	13	5.8		7.7	0.5	61	19	31	0.77	0.94	111	10.8	27.6	242000	3740
248	M	81	24.56	1	2	0	0	0	1	2	0	0	0	1	0	213	0	213	7.3	3.8	9.8	31.7	83.4	25.8	30.9	31.5	0.18	10	12	119.88	13.32	7.9	3.5	91	17	4.3	142	5.1	0.6	55	19	16	1	0.92	114	10.6	31.7	182000	6660
249	M	79	25.87	2	0	0	0	0	1	1	0	0	0	0	0	966	0	966	2.8	4.18	13.5	41.2	98.4	32.3	32.8	13.2	0.22	8.3	16.4	188.1	11.4	9.5	3.3	122	10	4.1	149	7.1	0.8	54	25	25	0.86	1.13	83	13	27.7	259000	5700
250	F	52	25.66	2	0	0	0	1	2	3	0	0	0	0	0	715	0	715	1.4	4.11	11.8	36.9	89.7	28.8	32	13.2	0.13	7.5	17.3	18.9	12.6	9	2.5	99	18	2.6	196	7.2	0.7	56	18	14	0.7	0.95	109	10.9	30.7	177000	6300
251	M	55		2	0	0	1	0	0	0	0	0	0		0	547	0	547	1.1	4.33	14.4	42.7	98.6	33.3	33.7	12.3	0.19	10	11.2	49.86	11.08	8.8	3.3	108	18	3.7		6.7	0.6	66	24	27	0.88	0.9	120	10.3	27.7	193000	5540
252	M	63	20.81	2	1	1	0	1	3	3	1	0	1	0	0	916	0	916	4.6	4.19	12.2	37.4	89.3	29.1	32.6	13.1	0.32	10.1	11.9	42.49	42.49	9	3.3	112	10	3.2	248	6.7	0.5	56	13	10	0.73	0.98	103	11.3	34.7	353000	6070
253	F	63	30.96	2	0	0	0	1	2	3	0	0	0	0	0	965	0	965	1.4	4.19	11.7	36.8	87.7	28	31.9	14.7	0.2	8.7	17.2	129.2	40.8	9.1	3.8	142	13	4.1	158	7.1	0.4	73	18	18	0.68	0.93	113	10.7	32.9	228000	6800
254	M	54	24.61	2	0	2	0	0	1	2	0	0	0	0	0	752	0	752	0.9	4.8	14.7	44.1	91.9	30.6	33.3	12.4	0.32	11.2	14	730.88	28.55	9.3	3.2	79	15	4.9		7	0.5	67	22	39	0.79	0.9	120	10.3	27.2	284000	5710
255	F	68	19.9	2	0	0	0	1	2	3	0	0	0	1	0	843	0	843	4.4	4.14	11.5	35.2	85	27.8	32.7	15.6	0.46	10.1	11.2	173.42	60.32	9.3	4.4	116	9	3.5	136	6.7	0.4	57	15	10	0.69	0.99	101	11.4	32.1	456000	7540
256	F	68	24.34	2	0	0	0	0	1	2	0	0	0	0	0	913	0	913	1.5	4.75	14.8	43.7	92	31.2	33.9	12.4	0.24	10.9	12.7	20.67	41.34	9.4	3.6	113	12	4.5		7.8	0.5	69	23	17	0.59	0.94	111	10.8	31	218000	6890
257	M	56	23.42	2	1	2	0	1	3	3	1	0	0	0	0	780	0	780	5.2	4.7	14.2	41.8	88.9	30.2	34	12.9	0.3	9.8	10.5	461.24	133.05	9.5	3.4	92	16	6.8	203	6.5	0.7	54	16	13	0.96	0.85	131	9.8	29.2	310000	8870
258	M	70	22.55	2	0	0	0	2	4	3	2	1	1	0	1	321	0	555	106.3	4.13	8.6	28.6	69.2	20.8	30.1	20.9	0.36	9.6	10.5	109.06	46.74	8.4	2.9	147	10	3.8		6.8	0.3	252	45	12	0.76	1.11	84	12.8	32.1	375000	7790
260	F	47	25.62	2	0	0	0	1	4	4	1	1	0	0	0	914	0	914	25.1	4.35	11.1	35.3	81.1	25.5	31.4	15.4	0.33	11.7	13.6	90	63	9.7	4.5	87	12	4.5	199	7.2	0.3	47	22	17	0.84	0.93	113	10.7	22.2	279000	9000
261	M	78	20.97	1	0	2	1	1	2	3	0	0	0	0	0	796	0	796	4.4	4.76	15.5	47.5	99.8	32.6	32.6	14.1	0.14	9	9.4	12.02	30.05	8.9	3.9	126	19	4.4	189	7.3	1	90	31	20	0.82	0.81	141	9.3	25.9	153000	6010
262	M	68	23.3	3	0	2	0	0	4	2	0	1	0	0	0	824	0	824	1.7	4.12	10.7	35.1	85.2	26	30.5	14.7	0.28	10.8	12.5	204.62	15.74	8.8	2.2	97	11	2.1	207	6.7	0.7	83	23	26	0.76	2.39	30	28	34.7	263000	7870
263	F	74	25.11	3	0	0	0	1	3	4	1	0	0		0	852	0	852	24.2	4.19	11.7	36.8	87.7	28	31.9	14.7	0.2	8.7	9	163.2	20.4	9.1	3.8	124	13	4.1		7.1	0.4	73	18	18	0.68	0.93	113	10.7	32.9	228000	6800
264	M	67	29.3	2	0	0	0	1	3	3	1	0	0		0	138	0	138	3.7	5.16	15.6	48.3	93.6	30.2	32.3	13.6	0.14	7.8	16.8	136.4	31	10.1	3.3	102	22	4.1	165	7.9	1	72	46	53	1.06	1.01	99	11.6	29	184000	6200
265	F	66	28.46	2	0	0	0	2	4	3	0	1	1	1	0	925	0	925	1046	4.69	11.5	38.1	81.3	24.5	30.1	17.6	0.23	7.7	16.7	213	49.7	8.6	3.7	103	16	5	182	7	0.5	149	76	29	0.64	0.91	116	10.5	28.4	301000	7100
266	M	66	21.2	1	0	0	0	0	1	1	0	0	0		0	937	0	937	1.4	4.75	14.8	43.7	92	31.2	33.9	12.4	0.3	11.7	14.7	130.91	41.34	9.4	3.6	139	12	4.5		7.8	0.5	69	23	17	0.59	0.94	111	10.8	31	218000	6890
267	M	75	26.36	2	2	2	0	1	3	3	1	0	1	1	0	775	0	775	96	5.05	15.4	48.3	95.6	30.4	31.8	13.2	0.31	8.7	17	475.6	69.6	9.5	3.4	103	15	6.1	225	7.5	0.5	55	20	19	1.23	0.92	115	10.6	33.8	358000	11600
268	F	72	27.75	2	0	0	0	1	3	2	1	0	0	0	0	872	0	872	2.3	4.47	12.7	38.8	86.9	28.4	32.7	13.9	0.21	7.4	16.6	174.3	49.8	9	3.1	93	16	3.4	228	6.8	0.7	54	22	27	0.73	0.97	106	11.1	30.1	285000	8300
269	M	58	27.34	2	1	2	0	1	3	4	1	0	0	0	0	920	0	920	1	4.89	15.4	46.6	95.3	31.5	33	12.4	0.22	10.3	11.3	619.2	48.16	8.7	3.4	100	16	5.9		6.6	0.9	64	22	29	1.03	1.02	97	11.7	33.5	216000	6880
270	F	59	23.59	2	0	0	0	0	1	1	0	0	0		0	810	0	810	2.1	4.53	14	42.3	93.3	31	33.2	12.7	0.29	8.1	16	196	49	10.3	3.7	114	12	4.4	289	7.7	0.7	100	21	25	0.68	0.92	115	10.6	33.3	363000	7000
271	M	51	20.82	1	2	0	0	0	1	1	0	0	0		0	503	0	503	2.2	4.8	15.2	46.5	96.7	31.6	32.7	15	0.18	8.5	16	163.2	13.6	8.5	2.5	86	8	3.8	155	6.8	0.4	60	32	19	0.8	0.95	109	10.9	35.9	207000	6800
272	F	71	21.97	1	0	2	0	1	3	3	1	0	0	0	0	932	0	932	1.8	4.18	13.6	39.7	95	32.5	34.3	12	0.29	9.7	10.6	149.15	39.25	9.3	4.1	87	13	4.1		7.3	0.8	122	21	17	0.62	0.91	116	10.5	29.8	299000	7850
273	F	64	16.68	2	0	0	0	1	3	3	1	0	0	0	0	757	0	757	4.2	3.99	12.4	36.5	91.5	31.1	34	12.5	0.23	10.4	11.6	48.29	8.78	8.7	3.3	92	12	3.1		6.3	0.9	57	24	13	0.65	0.97	104	11.2	30.6	223000	4390
274	M	64	23.78	1	2	2	0	0	4	3	1	1	1	0	0	22	0	22	7	5.16	15.6	48.3	93.6	30.2	32.3	13.6	0.2	10	10.8	229.4	62	10.1	3.3	91	22	4.1	182	7.9	1	72	46	53	1.06	1.01	99	11.6	29	184000	6200
275	M	40	25.61	1	2	2	0	1	3	2	2	0	1	0	0	918	0	918	1.5	4.69	11.5	38.1	81.3	24.5	30.1	17.6	0.24	9.3	10.2	92.3	35.5	8.6	3.7	83	16	5		7	0.5	149	76	29	0.64	0.91	116	10.5	28.4	301000	7100
276	M	62	26.61	2	0	0	0	0	2	3	0	0	0	0	0	773	0	773	2	4.16	14.2	41.4	99.5	34.1	34.3	12.1	0.16	10.1	11.5	140.07	38.64	8.6	3.4	123	19	6.1		6.4	0.6	54	32	33	0.98	0.9	120	10.3	30	156000	4830
277	F	64	30.8	2	0	0	0	1	2	3	0	0	0	1	0	848	0	848	1.7	4.68	13.9	39.9	85.3	29.7	34.8	13.1	0.2	8.7	9	32.6	32.6	9	4.1	126	10	4.9	191	7.2	0.5	86	20	34	0.71	0.94	111	10.8	26.3	228000	8150
278	F	74	30.67	1	0	0	0	0	1	2	0	0	1	1	1	184	0	876	0.6	4.63	13.4	40.7	87.9	28.9	32.9	12.7	0.23	10.3	11.8	160.02	53.34	9.1	3.7	129	23	4.1	197	7.2	0.3	63	21	14	0.84	0.92	115	10.6	28.6	226000	7620
279	F	68	35.09	2	0	0	0	1	2	3	0	0	0	1	0	518	0	518	0.9	4.74	13.4	42.2	89	28.3	31.8	13.7	0.17	9.5	11.2	161.82	22.32	9.1	3.1	97	8	4.4	188	7.1	0.4	71	18	12	0.65	0.96	108	11	33.1	181000	5580
280	M	58	27.99	2	2	2	0	0	1	1	0	0	0	0	0	934	0	934	2.2	3.41	10.3	30.7	90	30.2	33.6	12.6	0.3	11.7	14.7	81.12	20.28	9.3	3.3	199	18	6.1	155	6.5	0.4	37	11	14	1.39	0.91	118	10.4	32.4	254000	6760
281	M	56	22.35	1	0	0	0	0	1	2	0	0	0	1	0	843	0	843	1.5	4.6	14.5	42.1	91.5	31.5	34.4	12.3	0.2	9.7	9.9	59.4	10.8	8.9	4.2	101	13	4.4		7	0.5	64	20	17	0.79	1.05	92	12.1	33	211000	5400
282	M	60	29.01	2	2	2	0	1	3	2	1	0	0	0	1	340	0	908	2.7	4.84	15.9	46.5	96.1	32.9	34.2	12.6	0.26	10.6	12.4	208.23	31.55	8.8	2.8	116	9	5.6	185	7.3	0.5	36	31	43	0.68	0.93	113	10.7	29.5	246000	6310
283	M	60	25.36	2	0	0	0	1	2	3	0	0	0	1	1	519	0	848	1.9	4.38	9.8	34.4	78.5	22.4	28.5	23.6	0.35	10.6	13.1	82.29	50.64	9.1	4.6	83	15	4.6	198	6.8	0.3	77	11	10	0.74	0.94	111	10.8	28.8	333000	6330
284	F	55	30.33	1	0	0	0	1	3	3	2	0	1	0	0	752	0	752	2.2	3.97	12.2	37	93.2	30.7	33	12.3	0.26	11.1	12.4	102.6	22.8	9.2	3.6	129	9	5.5	174	6.5	1	62	36	50	0.75	0.91	118	10.4	33.6	232000	5700
285	M	81	23.72	1	2	2	0	0	2	3	0	0	0	1	0	827	0	827	0.8	4.07	13.6	40.2	98.8	33.4	33.8	12.8	0.23	9.1	9.6	141.78	41.7	8.7	3.4	82	16	5.7		7.3	0.5	86	25	15	1.01	0.93	113	10.7	31.5	250000	4170
286	F	62	26.8	1	0	2	0	0	1	1	0	0	0	1	0	743	0	743	1.9	4.54	13.8	41.4	91.2	30.4	33.3	12.3	0.26	9.7	10.7	90.61	21.32	9.1	3.6	94	12	3.2	214	7.4	0.8	68	20	22	0.5	0.94	111	10.8	28	270000	5330
287	M	66	20.69	2	2	2	0	2	4	4	1	1	0	1	1	404	0	898	24.5	3.63	11.6	35.7	98.3	32	32.5	11.4	0.4	9.1	9.6	160.44	53.48	9.4	3.8	78	22	5.4	150	6.5	0.4	84	24	24	1.18	0.91	118	10.4	30.7	436000	7640
288	M	45	28.11	1	2	2	0	1	3	3	1	0	0	1	0	857	0	857	3.1	4	12.9	37.6	94	32.3	34.3	12.1	0.2	10	10.8	259.7	58.3	8.3	3	151	11	6.1	172	6	0.6	59	16	14	0.89	0.98	103	11.3	34.9	201000	5300
289	M	64	24.38	2	0	0	0	1	3	3	1	0	1	0	0	862	0	862	2.6	4.74	13.4	42.2	89	28.3	31.8	13.7	0.16	8.6	17.2	206.46	66.96	9.1	3.1	101	8	4.4	202	7.1	0.4	71	18	12	0.65	0.96	108	11	33.1	181000	5580
290	F	51	28.2	2	0	0	0	1	3	3	1	0	0	0	0	744	0	744	1.3	3.58	10.6	31.8	88.8	29.6	33.3	12.2	0.24	10.7	12.8	101.27	10.66	8.7	2.9	104	18	3.7		6.5	0.9	38	18	19	0.58	0.93	112	10.7	33.5	229000	5330
291	M	53	32.46	1	0	0	0	1	3	3	1	0	1	1	0	773	0	773	2	4.6	13.9	44.7	97.2	30.2	31.1	12.1	0.26	10.5	11.7	127.26	42.42	9	3.3	112	15	5.3		7.1	0.3	76	24	36	1.05	0.91	115	10.5	28.5	243000	7070
292	M	60	26.92	1	0	0	0	1	3	2	1	0	1	0	0	885	0	885	2.1	4.83	14.2	43.1	89.2	29.4	32.9	12.6	0.23	9.3	9.8	267.03	37.26	9	3.8	91	21	8		6.4	1.2	73	16	31	1.01	0.97	106	11.1	31.7	248000	6210
293	F	54	22.25	1	0	0	0	0	2	3	0	0	0	0	0	661	0	661	2.6	4.06	13.3	39.4	97	32.8	33.8	11.8	0.24	10.3	12	58.44	19.48	9.2	4.1	89	16	3.9		6.6	0.5	61	29	23	0.71	0.81	141	9.3	29.4	233000	4870
294	F	58	25.82	1	0	0	0	1	2	3	0	0	1	0	0	752	0	752	0.7	4.24	13.3	40	94.3	31.4	33.3	12.2	0.28	10	11	178.92	57.51	9.1	3.3	94	12	5.1		7.1	0.4	63	23	17	0.7	0.97	106	11.1	33.9	276000	6390
295	F	67	21.54	1	0	0	0	1	2	3	0	0	0	0	0	884	0	884	1.9	4.1	12.9	38.3	93.4	31.5	33.7	13.2	0.22	9.7	11	92.85	30.95	9.1	2.9	154	20	3		6.6	0.3	84	21	15	0.56	0.98	103	11.3	28.5	226000	6190
296	F	67	28.88	2	0	2	0	0	1	2	0	0	0	1	0	773	0	773	0.7	4.8	13.2	40.5	84.5	27.6	32.7	14.9	0.23	8.9	17.1	121.6	45.6	9.2	3	169	14	5	150	7.5	0.7	83	15	14	0.85	0.9	119	10.3	28.3	254000	7600
297	F	56	22.42	1	0	0	0	1	3	2	1	0	1	0	0	780	0	780	1.8	4.12	12	36.8	89.3	29.1	32.6	13.4	0.31	13	18.5	1295.4	91.8	9.4	4.1	98	18	3.8		7.3	0.3	99	47	41	0.88	0.94	110	10.8	31.8	238000	10200
298	F	60	23.23	2	0	0	0	0	2	3	0	0	0	1	0	834	0	834	8.3	3.26	8.5	26.9	82.5	26.1	31.6	15.9	0.35	9.4	10	79.53	28.92	9.3	4	154	13	3.7		6.5	0.3	56	13	9	0.73	1.03	95	11.9	30.6	369000	7230
299	M	71	22.3	3	0	0	0	1	2	3	0	0	0	0	0	772	0	772	1	4.24	11.4	35.8	84.4	26.9	31.8	13.5	0.35	9.5	10.6	296.66	45.64	8.7	3.4	84	12	4.4		6.9	0.5	89	14	9	0.85	0.91	117	10.4	29.8	369000	11410
300	M	63	28.53	2	0	2	0	2	4	4	1	1	1		1	362	0	843	15.1	4.76	15	42.8	89.9	31.5	35	11.9	0.29	11	13	162	27	9.1	3.7	121	15	6.1		7.1	0.9	23	18	23	0.8	0.9	119	10.3	31.9	263000	6750
301	F	54	25.46	2	0	0	0	1	3	2	1	0	1	0	0	830	0	830	0.9	4.57	13.2	41	89.6	28.9	32.2	12.9	0.27	8	16.6	110.5	130	9.5	3.7	97	11	5.5	136	7.1	0.7	95	16	29	0.76	1.07	91	12.3	32	342000	6500
302	M	72	22.9	2	2	2	0	2	4	4	1	1	0	1	0	810	0	810	13.2	4.44	13.2	40.4	91	29.7	32.7	13.2	0.28	9.6	10.5	359.1	42.75	9.1	3	124	13	5		7	1.1	96	27	25	0.88	1.1	86	12.7	30.8	296000	8550
303	F	63	20.4	2	0	0	0	1	2	3	0	0	0	1	0	796	0	796	1.6	4.36	12.8	40	91.8	29.4	32.1	12.2	0.16	8.6	17.2	88	16.5	9.1	3.2	100	18	4	203	7.5	1.5	54	18	13	0.68	0.92	113	10.6	34	181000	5500
304	F	67	26.41	2	0	0	0	1	2	3	0	0	0	1	0	764	0	764	1.2	4.48	10.3	33	73.7	23	31.2	19.2	0.34	9.6	10.8	141.6	18.88	8.4	3.5	89	12	4.1		6.5	0.3	50	13	14	0.66	0.88	122	10.1	31.8	355000	4720
305	F	77	21.47	2	0	0	0	0	2	3	0	0	0	0	0	710	0	710	2.8	4.35	12.9	38.3	88	29.7	33.7	13.5	0.22	10.7	12.3	168.48	37.44	9	3	139	15	3.8		6.8	0.5	64	17	12	0.65	1.22	74	14.1	26.8	205000	6240
306	M	75	23.36	2	0	0	0	1	3	3	1	0	0	1	0	752	0	752	0.8	4.9	13.9	42.4	86.5	28.4	32.8	12.4	0.18	9.8	10.3	188.64	41.92	9.1	3.4	104	19	5.8		6.8	0.6	96	21	32	1.03	0.9	119	10.3	33.8	185000	5240
307	M	70	26.79	2	0	0	0	0	1	1	0	0	0		0	709	0	709	1.4	4.7	14.6	42	89.4	31.1	34.8	12.2	0.25	10.7	12.5	108.64	46.56	8.7	3.3	97	15	5.1		6.5	1.1	53	23	32	0.74	0.9	119	10.3	28.1	234000	7760
308	M	49	25.68	2	0	0	1	1	2	3	0	0	1	0	0	581	0	581	1.2	4.77	14.3	42.8	89.7	30	33.4	14.1	0.17	10.4	11.8	117.78	9.06	8.8	2.9	98	11	4.5	207	6.9	0.9	65	15	13	0.75	0.94	110	10.6	33.2	166000	4530
309	F	76	23.65	2	0	0	0	0	1	2	0	0	0	1	0	618	0	618	3.6	4.35	11.3	36.9	84.8	26	30.6	14.7	0.31	9.7	10	161.04	20.13	8.5	3.2	226	16	3.5		5.9	0.3	49	25	36	1.13	0.94	110	10.8	26.4	321000	6710
310	M	66	19.9	2	0	0	0	1	2	3	0	0	0	0	0	814	0	814	1.9	4.28	13.5	40.8	95.3	31.5	33.1	12.8	0.23	8.9	9.6	353.73	54.42	9.2	3	112	17	5.7		6.8	0.6	80	21	15	1	0.99	101	11.4	32.2	261000	9070
311	M	62	30.66	2	0	0	0	0	1	1	0	0	0	1	0	723	0	723	1.5	5.33	16.3	48.9	91.7	30.6	33.3	12.5	0.22	11	13.7	217.14	52.64	9.8	4.6	79	21	5.8		7.7	0.6	73	24	42	1	1.04	94	12	35.7	198000	6580
312	M	60	25.47	2	1	2	0	1	3	3	1	0	0	1	0	688	0	688	47.2	5.17	10.9	36.5	70.6	21.1	29.9	17.7	0.3	9.8	11.2	130.91	41.34	8.9	3.4	205	14	5.1		6.9	0.5	62	16	16	0.97	1.06	92	12.2	31	303000	6890
313	M	70	26.88	2	0	2	0	2	4	3	2	1	1		1	657	0	813	1480	4.29	12.9	39.1	91.1	30.1	33	12.6	0.19	10.1	10.5	207.87	30.42	8.6	3	91	9	5.7		6.2	0.8	100	19	13	0.73	1.11	85	12.8	34.2	192000	5070
314	M	41	25.55	2	0	0	0	0	3	3	1	0	1		0	449	0	449	6.3	3.64	8.5	27.9	76.6	23.4	30.5	19	0.46	11.3	12.8	87.78	41.58	8.4	3.4	83	9	6.6		6.2	0.4	72	15	17	0.8	1.1	86	12.7	39.1	411000	4620
315	M	72	21.56	2	2	2	0	1	3	4	1	0	1	1	0	827	0	827	163	4.92	15.8	44.9	91.3	32.1	35.2	12	0.18	10.5	12.1	99.15	52.88	8.8	3.3	88	12	4.2		7.1	0.6	71	32	31	1	0.95	109	10.9	31.3	168000	6610
316	M	38	22.87	2	2	2	0	1	3	3	1	0	0	0	0	757	0	757	1	3.89	9.3	30.6	78.7	23.9	30.4	16.9	0.52	10.3	11.3	215.88	41.12	8.9	3.4	101	9	6		6.4	0.3	61	16	10	0.82	1.11	85	12.8	35	511000	10280
317	M	87	23.22	2	0	0	0	0	2	3	0	0	0	1	0	695	0	695	2.4	3.73	11.9	35.5	95.2	31.9	33.5	12.4	0.21	9.1	9	120	10	8.6	3.4	183	14	3.1		6	0.9	80	29	29	0.94	1.06	92	12	29.5	232000	5000
318	M	59	29.76	2	0	2	0	1	2	3	0	0	0	0	0	778	0	778	3.6	3.74	8.8	30	80.2	23.5	29.3	15.7	0.41	10.3	11.4	17.28	17.28	8.9	3.1	138	21	3.8		6.8	0.3	42	16	11	1.23	1.03	96	11.6	28.1	397000	8640
319	M	70	25.82	2	2	0	0	0	1	2	0	0	0	0	0	470	0	470	1.7	5.19	15.3	45.8	88.2	29.5	33.4	13.5	0.22	10.4	11.6	118.44	19.74	9.3	4.1	84	14	4		7	0.4	85	20	21	0.95	0.94	110	10.6	34.2	215000	6580
320	M	63	27.31	2	0	0	0	1	2	3	0	0	0	0	0	663	0	663	2.2	4.23	12.3	35.3	83.5	29.1	34.8	13	0.22	9.3	9.6	267.88	72.4	9	2.4	229	16	6.3	182	6.9	0.8	57	15	15	1.19	1.04	94	11.8	33.8	238000	7240
321	M	67	25.27	3	0	0	0	1	2	3	0	0	0	0	0	575	0	575	4.6	4.1	12.2	36.7	89.5	29.7	33.2	13	0.17	7.4	16.9	54.6	21	8.9	3.2	143	13	6		7.1	0.6	59	24	22	0.92	1	100	11.3	31	228000	4200
322	F	40	26.51	2	0	0	0	1	3	3	1	0	1	0	0	751	0	751	11.5	3.73	8.8	29.3	78.6	23.6	30	15.9	0.35	10.1	10.8	149.5	40.25	8.5	4	99	16	4.7		6.5	0.2	61	16	14	0.67	0.97	106	10.9	29.6	350000	5750
323	F	52	21.02	1	0	0	0	1	3	3	1	0	1	1	0	710	0	710	1.2	4.02	11.8	35.6	88.6	29.4	33.1	13.2	0.2	10.2	11.7	41.16	41.16	8.8	4.1	101	10	3.3		6.6	0.4	46	13	13	0.81	1	100	11.3	35.1	193000	6860
324	F	49	21.66	1	0	0	0	1	2	3	0	0	0	0	0	755	0	755	1.9	4.17	13.2	39.8	95.4	31.7	33.2	12.7	0.21	7.2	16.2	108.1	42.3	9.4	3.5	97	9	5.8	197	7.2	0.5	116	27	36	0.68	0.93	112	10.5	30.5	296000	4700
325	M	59	24.31	2	1	2	0	0	1	1	0	0	0	0	0	572	0	572	1	5.04	14.6	44.6	88.5	29	32.7	12.2	0.23	9	9.4	270.48	17.64	9.1	2.9	91	19	5.5		6.9	0.3	111	13	13	0.91	0.91	115	10.3	37	252000	5880
326	F	67	22.27	2	0	0	0	0	2	3	0	0	0		0	562	0	562	0.8	4.53	9.7	33.2	73.3	21.4	29.2	18.3	0.46	8.4	8	90.7	81.63	9.2	4.1	99	10	3.4	155	6.5	0.4	59	19	14	0.63	1.06	92	12	30.9	549000	9070
327	M	71	23.53	3	0	0	1	0	0	0	0	0	0		1	556	0	717		3.41	9.9	31.2	91.5	29	31.7	16.9	0.29	12.1	15.3	179.52	39.27	8.9	3.6	191	24	6		6.2	0.3	61	18	17	1.07	0.86	127	9.7	33.9	239000	5610
328	M	53	19.48	2	2	2	0	2	4	4	1	1	0		1	195	0	401	1.5	5.17	16.2	48.1	93	31.3	33.7	12	0.19	11	14	159.36	59.76	9.5	3.5	101	13	6.3	212	7.5	0.6	63	15	10	1.03	0.92	113	10.4	32.9	177000	6640
329	M	70	16.45	2	0	2	0	1	2	3	0	0	0	0	0	561	0	561	5.9	4.66	13.4	41.5	89.1	28.9	32.4	13.6	0.26	8.1	16.5	330	52.5	9.8	3.9	100	24	4.2	198	7	0.8	48	14	7	0.87	0.97	104	11	30.8	319000	7500
330	F	76	25.11	2	0	0	0	0	2	3	0	0	0	0	1	241	0	605	8.9	3.64	11.5	35.6	97.8	31.6	32.3	13.9	0.3	8.9	9.4	151.56	37.89	8.9	4.5	81	15	4.2		6.7	0.3	54	32	27	0.67	1	100	11.3	32.5	339000	12630
331	F	46	20.31	2	0	0	0	2	4	4	2	1	1	1	1	455	0	490	868	4.22	12.7	39.3	93.1	30.1	32.3	13.1	0.23	9.8	10.7	638.79	41.79	9	3.7	83	13	5.3		6.8	0.3	73	31	24	0.7	0.97	106	10.9	31.1	230000	5970
332	F	64	26.88	2	0	0	0	1	2	3	0	0	0	1	0	561	0	561	0.7	4.53	13.4	39.6	87.4	29.6	33.8	13.1	0.34	10	11.1	87.1	40.2	9	2.8	115	11	4.8		6.7	0.8	49	17	14	0.76	1.04	94	11.8	31	341000	6700
333	M	58	24.92	2	0	2	0	1	2	3	0	0	0	1	0	591	0	591	0.8	4.47	14.3	41.7	93.3	32	34.3	12.3	0.23	9.3	10.5	41.4	32.2	9.3	2.9	98	13	3	150	7.7	1.1	60	20	22	0.99	0.98	106	11.1	30.1	244000	4600
334	M	77	21.22	3	0	0	0	0	3	4	2	0	1		0	188	0	188	2.9	3.44	9.4	29.3	85.2	27.3	32.1	14.3	0.25	9	9.2	460.32	38.36	8.9	4.2	104	24	4.3	172	6.8	0.2	78	12	6	1.01	0.94	110	10.6	30.9	276000	5480
335	F	59	19.4	2	0	0	0	1	3	3	1	0	1	1	0	606	0	606	2.4	4.39	13.5	41.2	93.8	30.8	32.8	11.9	0.23	10.4	12.3	159.84	51.84	9.6	4.7	120	16	3.7	298	7.5	0.4	91	24	18	0.65	0.96	107	10.8	37.2	217000	4320
336	M	58	25.79	2			1	1	2	3	0	0	0		0	494	0	494		3.97	13.8	39.6	99.7	34.8	34.8	12.9	0.13	10.1	11.1	10.12	10.12	9.3	3.2	92	16	5.7		7.2	1.2	66	19	13	0.9	1.03	96	12.2	27	128000	5060
337	F	62	27.56	2	2	0	0	1	3	4	1	0	1	0	0	591	0	591	1.5	4.08	12.1	36.4	89.2	29.7	33.2	12.1	0.26	10.4	11.8	170	NA	9.1	4.3	104	14	4		7.1	0.4	84	22	44	0.73	0.88	122	9.9	29.7	255000	8500
338	F	64	22.61	2	0	0	0	1	2	3	0	0	0	1	0	610	0	610	3.2	4.29	13.9	41.1	95.8	32.4	33.8	12.8	0.23	11.4	13.7	NA	NA	9.1	3.5	139	20	4		7.1	0.6	57	18	13	0.81	0.95	109	10.7	29.6	199000	6970
339	F	45	23.95	2	0	0	0	1	2	3	0	0	0	0	0	562	0	562	0.9	3.7	8.7	30.1	81.4	23.5	28.9	14.6	0.27	10.3	11.1	59.29	32.34	8.6	4	80	10	3.2		6.4	0.4	33	14	12	0.63	0.93	112	10.5	30.2	260000	5390
[truncated: 45 more columns]
